# Supplementary material for: Kinome-Wide RNAi Screen Uncovers Role of Ballchen in Maintenance of Gene Activation by Trithorax Group in Drosophila
Source: Front Cell Dev Biol. 2021 Mar 5;9:637873. doi: 10.3389/fcell.2021.637873 (PMC7973098; doi:10.3389/fcell.2021.637873)
Supplement: Supplementary Figure 1 — Schematic of ex vivo kinome-wide RNAi screen and data analysis. (A) 384-well plates containing dsRNAs against different genes were loaded with equal number of cells in each well. 24 h after seeding cells, PRE-F.Luc and Actin-R.Luc were co-transfected and luciferase values were determined 5 days later. (B) Box plots representing plate median normalized data for kinome-wide RNAi screen, replicate 1 (left) and replicate 2 (right). [file Data_Sheet_1.ZIP › Table S1.xlsx]

## Sheet: GO Enrichment Cell Cycle
Table S1: Cell cycle specific gene ontology classes are enriched in the list of candidate genes. Analysis was performed using the PANTHER classification system with the HD2 kinome subset as reference. The fourth column contains the number of genes expected in the candidate gene list for each GO term based on the reference list. Enrichment of GO terms was calculated by dividing the number of genes…
Analysis Type:	PANTHER Overrepresentation Test (Released 20200728)
Annotation Version and Release Date:	GO Ontology database DOI: 10.5281/zenodo.4081749 Released 2020-10-09
Analyzed List:	List of candidate genes
Reference List:	HD2 Kinome subset
GO biological process complete	HD2 Kinome Subset (431)	Candidate genes (27)	Candidate genes (expected)	Candidate genes (fold Enrichment)	P-value
cell cycle (GO:0007049)	55	10	3.45	2.9	0.00196
regulation of cell cycle (GO:0051726)	49	9	3.07	2.93	0.00339
mitotic cell cycle (GO:0000278)	47	10	2.94	3.4	0.000644
cell cycle process (GO:0022402)	44	9	2.76	3.27	0.00172
mitotic cell cycle process (GO:1903047)	32	8	2	3.99	0.00108
regulation of mitotic cell cycle (GO:0007346)	30	7	1.88	3.72	0.0034
regulation of cell cycle process (GO:0010564)	28	8	1.75	4.56	0.000499
cell division (GO:0051301)	26	5	1.63	3.07	0.0283
meiotic cell cycle (GO:0051321)	22	5	1.38	3.63	0.0159
negative regulation of cell cycle (GO:0045786)	22	5	1.38	3.63	0.0159
meiotic cell cycle process (GO:1903046)	21	5	1.32	3.8	0.0135
nuclear division (GO:0000280)	19	5	1.19	4.2	0.00949
negative regulation of mitotic cell cycle (GO:0045930)	18	5	1.13	4.43	0.00783
regulation of cell cycle phase transition (GO:1901987)	16	7	1	6.98	0.000143
meiotic nuclear division (GO:0140013)	16	4	1	3.99	0.0242
regulation of mitotic cell cycle phase transition (GO:1901990)	15	7	0.94	7.45	0.000104
negative regulation of cell cycle process (GO:0010948)	14	5	0.88	5.7	0.0032
asymmetric cell division (GO:0008356)	14	4	0.88	4.56	0.0166
cell cycle checkpoint (GO:0000075)	14	4	0.88	4.56	0.0166
mitotic cell cycle checkpoint (GO:0007093)	13	4	0.81	4.91	0.0135
negative regulation of cell cycle phase transition (GO:1901988)	12	5	0.75	6.65	0.00185
negative regulation of mitotic cell cycle phase transition (GO:1901991)	11	5	0.69	7.26	0.00136
female meiotic nuclear division (GO:0007143)	10	3	0.63	4.79	0.0352
cell cycle phase transition (GO:0044770)	9	3	0.56	5.32	0.0282
mitotic cell cycle phase transition (GO:0044772)	9	3	0.56	5.32	0.0282
male meiotic nuclear division (GO:0007140)	8	3	0.5	5.99	0.022
positive regulation of cell cycle (GO:0045787)	8	3	0.5	5.99	0.022
cell cycle G1/S phase transition (GO:0044843)	7	3	0.44	6.84	0.0166
G1/S transition of mitotic cell cycle (GO:0000082)	7	3	0.44	6.84	0.0166
regulation of cell cycle G2/M phase transition (GO:1902749)	7	3	0.44	6.84	0.0166
regulation of G2/M transition of mitotic cell cycle (GO:0010389)	7	3	0.44	6.84	0.0166
mitotic nuclear division (GO:0140014)	5	3	0.31	9.58	0.00842
mitotic sister chromatid segregation (GO:0000070)	4	3	0.25	11.97	0.00548
meiosis II cell cycle process (GO:0061983)	4	2	0.25	7.98	0.0434
mitotic spindle assembly checkpoint (GO:0007094)	4	2	0.25	7.98	0.0434
mitotic spindle checkpoint (GO:0071174)	4	2	0.25	7.98	0.0434
negative regulation of mitotic metaphase/anaphase transition (GO:0045841)	4	2	0.25	7.98	0.0434
negative regulation of mitotic sister chromatid segregation (GO:0033048)	4	2	0.25	7.98	0.0434
spindle assembly checkpoint (GO:0071173)	4	2	0.25	7.98	0.0434
cell cycle G2/M phase transition (GO:0044839)	3	2	0.19	10.64	0.03
G2 DNA damage checkpoint (GO:0031572)	3	2	0.19	10.64	0.03
G2/M transition of mitotic cell cycle (GO:0000086)	3	2	0.19	10.64	0.03
meiosis II (GO:0007135)	3	2	0.19	10.64	0.03
mitotic G2 DNA damage checkpoint (GO:0007095)	3	2	0.19	10.64	0.03
positive regulation of cell cycle process (GO:0090068)	3	2	0.19	10.64	0.03
regulation of cell cycle G1/S phase transition (GO:1902806)	3	2	0.19	10.64	0.03
regulation of G1/S transition of mitotic cell cycle (GO:2000045)	3	2	0.19	10.64	0.03
sensory organ precursor cell division (GO:0045035)	3	2	0.19	10.64	0.03
regulation of exit from mitosis (GO:0007096)	2	2	0.13	15.96	0.0187

## Sheet: GO Enrichment Raw
Table S1: Cell cycle specific gene ontology classes are enriched in the list of candidate genes. Analysis was performed using the PANTHER classification system with the HD2 kinome subset as reference. The fourth column contains the number of genes expected in the candidate gene list for each GO term based on the reference list. Enrichment of GO terms was calculated by dividing the number of genes…
Analysis Type:	PANTHER Overrepresentation Test (Released 20200728)
Annotation Version and Release Date:	GO Ontology database DOI: 10.5281/zenodo.4081749 Released 2020-10-09
Analyzed List:	List of candidate genes
Reference List:	HD2 Kinome subset
GO biological process complete	HD2 Kinome Subset (431)	Candidate genes (27)	Candidate genes (expected)	Candidate genes (fold Enrichment)	P-value
regulation of mitotic cell cycle phase transition (GO:1901990)	15	7	0.94	7.45	0.000104
regulation of cell cycle phase transition (GO:1901987)	16	7	1	6.98	0.000143
regulation of cell cycle process (GO:0010564)	28	8	1.75	4.56	0.000499
mitotic cell cycle (GO:0000278)	47	10	2.94	3.4	0.000644
mitotic cell cycle process (GO:1903047)	32	8	2	3.99	0.00108
negative regulation of mitotic cell cycle phase transition (GO:1901991)	11	5	0.69	7.26	0.00136
sister chromatid segregation (GO:0000819)	6	4	0.38	10.64	0.00159
cell cycle process (GO:0022402)	44	9	2.76	3.27	0.00172
negative regulation of cell cycle phase transition (GO:1901988)	12	5	0.75	6.65	0.00185
cell cycle (GO:0007049)	55	10	3.45	2.9	0.00196
negative regulation of cell cycle process (GO:0010948)	14	5	0.88	5.7	0.0032
regulation of receptor signaling pathway via JAK-STAT (GO:0046425)	3	3	0.19	15.96	0.00326
positive regulation of receptor signaling pathway via JAK-STAT (GO:0046427)	3	3	0.19	15.96	0.00326
regulation of receptor signaling pathway via STAT (GO:1904892)	3	3	0.19	15.96	0.00326
positive regulation of receptor signaling pathway via STAT (GO:1904894)	3	3	0.19	15.96	0.00326
regulation of cell cycle (GO:0051726)	49	9	3.07	2.93	0.00339
regulation of mitotic cell cycle (GO:0007346)	30	7	1.88	3.72	0.0034
nuclear chromosome segregation (GO:0098813)	8	4	0.5	7.98	0.00345
chromosome organization (GO:0051276)	23	6	1.44	4.16	0.00441
mitotic sister chromatid segregation (GO:0000070)	4	3	0.25	11.97	0.00548
covalent chromatin modification (GO:0016569)	10	4	0.63	6.39	0.00642
histone modification (GO:0016570)	10	4	0.63	6.39	0.00642
regulation of macromolecule biosynthetic process (GO:0010556)	45	8	2.82	2.84	0.00736
regulation of cellular macromolecule biosynthetic process (GO:2000112)	45	8	2.82	2.84	0.00736
negative regulation of mitotic cell cycle (GO:0045930)	18	5	1.13	4.43	0.00783
mitotic nuclear division (GO:0140014)	5	3	0.31	9.58	0.00842
nuclear division (GO:0000280)	19	5	1.19	4.2	0.00949
chromatin organization (GO:0006325)	12	4	0.75	5.32	0.0107
chromosome segregation (GO:0007059)	12	4	0.75	5.32	0.0107
organelle fission (GO:0048285)	20	5	1.25	3.99	0.0114
regulation of biosynthetic process (GO:0009889)	49	8	3.07	2.61	0.0116
regulation of cellular biosynthetic process (GO:0031326)	49	8	3.07	2.61	0.0116
meiotic cell cycle process (GO:1903046)	21	5	1.32	3.8	0.0135
mitotic cell cycle checkpoint (GO:0007093)	13	4	0.81	4.91	0.0135
cellular macromolecule biosynthetic process (GO:0034645)	13	4	0.81	4.91	0.0135
macromolecule biosynthetic process (GO:0009059)	13	4	0.81	4.91	0.0135
meiotic cell cycle (GO:0051321)	22	5	1.38	3.63	0.0159
negative regulation of cell cycle (GO:0045786)	22	5	1.38	3.63	0.0159
female gamete generation (GO:0007292)	72	10	4.51	2.22	0.0161
asymmetric cell division (GO:0008356)	14	4	0.88	4.56	0.0166
cell cycle checkpoint (GO:0000075)	14	4	0.88	4.56	0.0166
cell cycle G1/S phase transition (GO:0044843)	7	3	0.44	6.84	0.0166
G1/S transition of mitotic cell cycle (GO:0000082)	7	3	0.44	6.84	0.0166
regulation of cell cycle G2/M phase transition (GO:1902749)	7	3	0.44	6.84	0.0166
regulation of G2/M transition of mitotic cell cycle (GO:0010389)	7	3	0.44	6.84	0.0166
histone phosphorylation (GO:0016572)	7	3	0.44	6.84	0.0166
regulation of exit from mitosis (GO:0007096)	2	2	0.13	15.96	0.0187
positive regulation of transcription elongation from RNA polymerase II promoter (GO:0032968)	2	2	0.13	15.96	0.0187
synaptonemal complex organization (GO:0070193)	2	2	0.13	15.96	0.0187
male meiotic nuclear division (GO:0007140)	8	3	0.5	5.99	0.022
positive regulation of cell cycle (GO:0045787)	8	3	0.5	5.99	0.022
meiotic nuclear division (GO:0140013)	16	4	1	3.99	0.0242
negative regulation of nitrogen compound metabolic process (GO:0051172)	25	5	1.57	3.19	0.0248
cell cycle phase transition (GO:0044770)	9	3	0.56	5.32	0.0282
mitotic cell cycle phase transition (GO:0044772)	9	3	0.56	5.32	0.0282
ventral cord development (GO:0007419)	9	3	0.56	5.32	0.0282
cell division (GO:0051301)	26	5	1.63	3.07	0.0283
oogenesis (GO:0048477)	67	9	4.2	2.14	0.0283
negative regulation of cellular protein metabolic process (GO:0032269)	17	4	1.06	3.76	0.0287
negative regulation of protein metabolic process (GO:0051248)	17	4	1.06	3.76	0.0287
cell cycle G2/M phase transition (GO:0044839)	3	2	0.19	10.64	0.03
G2 DNA damage checkpoint (GO:0031572)	3	2	0.19	10.64	0.03
G2/M transition of mitotic cell cycle (GO:0000086)	3	2	0.19	10.64	0.03
meiosis II (GO:0007135)	3	2	0.19	10.64	0.03
mitotic G2 DNA damage checkpoint (GO:0007095)	3	2	0.19	10.64	0.03
positive regulation of cell cycle process (GO:0090068)	3	2	0.19	10.64	0.03
regulation of cell cycle G1/S phase transition (GO:1902806)	3	2	0.19	10.64	0.03
regulation of G1/S transition of mitotic cell cycle (GO:2000045)	3	2	0.19	10.64	0.03
sensory organ precursor cell division (GO:0045035)	3	2	0.19	10.64	0.03
positive regulation of DNA-templated transcription, elongation (GO:0032786)	3	2	0.19	10.64	0.03
regulation of DNA-templated transcription, elongation (GO:0032784)	3	2	0.19	10.64	0.03
regulation of transcription elongation from RNA polymerase II promoter (GO:0034243)	3	2	0.19	10.64	0.03
female meiotic nuclear division (GO:0007143)	10	3	0.63	4.79	0.0352
negative regulation of protein modification process (GO:0031400)	11	3	0.69	4.35	0.043
meiosis II cell cycle process (GO:0061983)	4	2	0.25	7.98	0.0434
mitotic spindle assembly checkpoint (GO:0007094)	4	2	0.25	7.98	0.0434
mitotic spindle checkpoint (GO:0071174)	4	2	0.25	7.98	0.0434
negative regulation of mitotic metaphase/anaphase transition (GO:0045841)	4	2	0.25	7.98	0.0434
negative regulation of mitotic sister chromatid segregation (GO:0033048)	4	2	0.25	7.98	0.0434
negative regulation of mitotic sister chromatid separation (GO:2000816)	4	2	0.25	7.98	0.0434
regulation of mitotic sister chromatid segregation (GO:0033047)	4	2	0.25	7.98	0.0434
spindle assembly checkpoint (GO:0071173)	4	2	0.25	7.98	0.0434
spindle checkpoint (GO:0031577)	4	2	0.25	7.98	0.0434
chromosome condensation (GO:0030261)	4	2	0.25	7.98	0.0434
cytokinetic process (GO:0032506)	4	2	0.25	7.98	0.0434
DNA conformation change (GO:0071103)	4	2	0.25	7.98	0.0434
DNA packaging (GO:0006323)	4	2	0.25	7.98	0.0434
negative regulation of sister chromatid segregation (GO:0033046)	4	2	0.25	7.98	0.0434
regulation of DNA replication (GO:0006275)	4	2	0.25	7.98	0.0434
cellular process involved in reproduction in multicellular organism (GO:0022412)	83	10	5.2	1.92	0.0442
multicellular organismal process (GO:0032501)	214	19	13.41	1.42	0.0464
cellular nitrogen compound biosynthetic process (GO:0044271)	41	6	2.57	2.34	0.0469
negative regulation of cellular process (GO:0048523)	114	12	7.14	1.68	0.048
gamete generation (GO:0007276)	88	10	5.51	1.81	0.0522
