# Supplementary material for: Kinome-Wide RNAi Screen Uncovers Role of Ballchen in Maintenance of Gene Activation by Trithorax Group in Drosophila
Source: Front Cell Dev Biol. 2021 Mar 5;9:637873. doi: 10.3389/fcell.2021.637873 (PMC7973098; doi:10.3389/fcell.2021.637873)
Supplement: Supplementary Figure 1 — Schematic of ex vivo kinome-wide RNAi screen and data analysis. (A) 384-well plates containing dsRNAs against different genes were loaded with equal number of cells in each well. 24 h after seeding cells, PRE-F.Luc and Actin-R.Luc were co-transfected and luciferase values were determined 5 days later. (B) Box plots representing plate median normalized data for kinome-wide RNAi screen, replicate 1 (left) and replicate 2 (right). [file Data_Sheet_1.ZIP › Table S2.xlsx]

## Sheet: Galaxy5-(ChIPseeker_on_BALL__An
Chrom	Start	End	Peaks
chr2R	12037160	12037443	128up
chr3R	18242225	18242737	14-3-3epsilon
chr2R	10099445	10099839	14-3-3zeta
chr2R	10099959	10100289	14-3-3zeta
chr2R	10100737	10101140	14-3-3zeta
chr2R	10101449	10102079	14-3-3zeta
chr3L	13993701	13994409	26-29-p
chr3R	13147634	13147808	2mit
chr3L	1350404	1351264	312
chr3L	1351987	1352575	312
chr4	948072	948273	4E-T
chr4	958401	958583	4E-T
chr3R	25044984	25045180	5PtaseI
chr2R	19729314	19729558	5SrRNA:CR33452
chr3R	6819119	6819430	7SLRNA:CR32864
chr3R	6820375	6820631	7SLRNA:CR32864
chr3R	6822318	6822620	7SLRNA:CR32864
chr2R	22136921	22137191	a
chrX	1695829	1696039	a6
chr2L	20024354	20024577	AANATL3
chr2L	8449506	8449720	Aasdh
chr2L	6717039	6717767	Aatf
chr2L	11210408	11210758	ab
chr3R	16830099	16830272	abd-A
chr3R	16834726	16834978	abd-A
chr3R	16957731	16958182	Abd-B
chr3R	16969394	16970295	Abd-B
chr3L	16647750	16648174	Abl
chr3L	13486093	13487007	Abp1
chr3R	4232874	4233120	abs
chr3L	19939145	19939340	Ac76E
chr3L	21164330	21164577	Ac78C
chr3L	21171789	21172139	Ac78C
chr2L	8162269	8162594	Acbp1
chr3L	8787288	8787570	Acbp5
chr3R	31793810	31794096	Acf
chr3R	31794586	31794809	Acf
chr2R	12514502	12514864	achi
chr3L	4108006	4108567	Ack
chr2L	19045092	19045507	Acn
chr2R	8665317	8665538	Acsl
chr2R	6015626	6016168	Act42A
chr2R	20938046	20938484	Act57B
chr3R	15438035	15438418	Act88F
chr4	1084619	1085059	Actbeta
chrX	2036430	2036777	Actn
chrX	2042112	2042559	Actn
chr3R	16977899	16978305	Actn3
chr2L	13911803	13912100	Acyp
chr3R	15792495	15792771	Acyp2
chr3R	9065023	9065285	Ada
chr3R	9068381	9068706	Ada
chr3R	9069949	9070183	Ada
chr3R	18255343	18255649	Ada2a
chr3R	8240485	8240713	Ada2b
chr3R	15476010	15476311	AdamTS-A
chrX	1773605	1773826	Adar
chr2L	13811338	13811650	Adat1
chr2R	24611449	24611846	Adck
chr3L	13022555	13022845	AdenoK
chr2R	6661763	6662431	Adf1
chr2R	6662987	6663307	Adf1
chr3L	17764082	17764232	Adgf-A
chr3L	17766602	17766843	Adgf-A2
chr3L	10663205	10663540	Adi1
chr3R	22547791	22548023	AdipoR
chr3L	12203808	12204075	Adk1
chr2R	24024050	24024351	Adk2
chr3R	30150614	30150951	AdoR
chr3R	17021049	17021316	AdSL
chr3R	20830482	20830691	AdSS
chr3R	9334595	9334839	Aduk
chr2R	7245716	7246055	Ady43A
chr3L	21432979	21433504	Aef1
chr2R	17785936	17786262	aft
chrX	5815655	5816063	AgmNAT
chr3L	4254199	4254466	ago
chr2R	13956880	13957092	AGO1
chr2R	13957279	13957584	AGO1
chr3L	15554003	15554238	AGO2
chr3L	15554307	15554700	AGO2
chr3L	23537290	23537616	AGO3
chr3L	23555849	23556041	AGO3
chrX	12764511	12765423	Agpat1
chr2L	8463778	8464190	Agpat2
chr3L	16381503	16381837	Agpat4
chr3R	6659953	6660322	agt
chrX	15449649	15450303	Ahcy
chr3L	2772227	2772456	AhcyL1
chr2R	8928045	8928244	AIMP1
chr3L	15583568	15583776	AIMP2
chr2R	23543872	23544072	AIMP3
chr2R	12569737	12570053	Ak6
chr3R	16098701	16099362	Akt1
chr3R	16099786	16100009	Akt1
chrX	9273225	9273566	Aladin
chr2L	8381618	8381914	AlaRS
chr2R	23964682	23964932	Alas
chr2R	9137802	9138095	alc
chr3R	26253857	26254223	Ald1
chr3R	26261372	26261865	Ald1
chr2L	9386285	9386669	Aldh
chr2L	9388237	9388388	Aldh
chr2R	7474165	7474379	Aldh-III
chr2R	7478601	7479114	Aldh-III
chr3R	3622983	3623220	Alg-2
chr3R	17811108	17811686	Alg1
chr3L	11164868	11165067	Alg10
chr3L	21626086	21626423	Alg11
chrX	15472054	15472210	Alg14
chr3L	3143725	3143994	Alg2
chr2R	23709675	23710046	Alg3
chr3R	25221364	25221744	Alg9
chr3R	7123818	7124706	Alh
chr3R	27700098	27700503	ALiX
chrX	15859417	15859680	AlkB
chr2L	19426403	19426926	Alp12
chr3R	10076680	10077005	Alp13
chr3R	31048792	31049117	Alp4
chr3R	29591616	29592060	alph
chr3L	23337973	23338270	alpha-Cat
chr3R	7484889	7485301	alpha-Est10
chr3R	7504924	7505157	alpha-Est9
chr3R	7508428	7508798	alpha-Est9
chrX	10318717	10318909	alpha-Man-Ia
chrX	10325907	10326073	alpha-Man-Ia
chr3R	9412378	9412720	alpha-Man-IIa
chr3R	15804040	15804336	alpha-Man-IIb
chr3L	6011702	6011853	alphaKap4
chr3L	20313478	20313675	alphaSnap
chr3R	7086337	7086667	alphaTub84B
chrX	19748582	19748748	Alr
chrX	13845876	13846064	AMPdeam
chrX	13879369	13879533	AMPdeam
chrX	13881252	13881428	AMPdeam
chr2R	12593416	12593809	Amph
chr2R	17114798	17115209	Amy-p
chr2R	12344796	12345016	ana3
chr2R	9039494	9039767	Ance-4
chr3L	17621709	17621974	anchor
chr4	129754	129933	Ank
chrX	17578963	17579647	Ankle2
chr4	132036	132255	anne
chrX	10786796	10787184	Ant2
chr3R	6930540	6930765	Antp
chrX	16422196	16422350	AnxB11
chr3R	21064259	21065328	AnxB9
chr3L	16470032	16470458	aos
chr3L	16478895	16479081	aos
chr3R	15547409	15547676	AOX3
chr3R	23958212	23958797	AP-1sigma
chr3R	28842781	28842941	Apc
chr3R	28844578	28845388	Apc
chr3R	24163407	24163967	Apc2
chr2L	9938786	9938988	Apf
chr2R	14962962	14963441	aPKC
chrX	546836	547094	Appl
chr3L	1884726	1885174	Aprt
chr3L	10899045	10899582	Aps
chr2R	23564770	23565028	apt
chr2R	23566968	23567347	apt
chr2R	23580801	23581008	apt
chr2R	13214463	13214820	AQP
chr3R	8820521	8820964	aqz
chr2R	14360072	14360390	Arc1
chr2R	14361813	14362096	Arc2
chr3R	21662740	21663057	Archease
chr4	1123941	1124317	Arf102F
chr3L	22870961	22871294	Arf79F
chr3L	22871424	22872372	Arf79F
chr3L	12417362	12417689	ArfGAP1
chr3L	22717154	22717526	ArfGAP3
chrX	9106498	9107227	Arfrp1
chr3L	9054785	9055252	Argk
chr3L	9057544	9057711	Argk
chr3L	9064171	9064601	Argk
chrX	15844038	15844612	ArgRS
chr3R	7886055	7887137	ArgRS-m
chrX	18137626	18138069	ari-1
chr2R	22212344	22213052	ari-2
chr3R	8340846	8341230	Arl2
chr4	179311	179601	Arl4
chr3L	8299358	8300175	Arl5
chr3R	16643609	16643759	Arl6IP1
chr3R	8127793	8128138	Arl8
chrX	1899905	1900057	arm
chr3R	12691414	12691892	Arp1
chrX	19645970	19646186	Arp10
chrX	16553555	16554122	Arp2
chr2R	16773720	16774260	Arp53D
chr2L	13829607	13829970	Arpc1
chr2L	20416919	20417279	Arpc2
chrX	17105715	17105904	Arpc3B
chrX	17106403	17106640	Arpc3B
chr2R	13483026	13483486	arr
chr2R	6085521	6085743	Ars2
chr2R	6088981	6089413	Ars2
chr3R	10788037	10788679	Art1
chr3R	9977303	9977455	Art4
chr3R	9985733	9986557	Art4
chr2R	23079127	23079392	Art7
chr2L	11010942	11011456	Art8
chr3L	21529237	21529486	Arv1
chr3L	21531261	21531428	Arv1
chr2R	8122801	8123159	Asap
chr4	481810	482172	Asator
chr4	482675	482958	Asator
chr4	486303	487016	Asator
chr4	490120	490552	Asator
chr4	490992	491197	Asator
chr3L	3164939	3165345	Asciz
chr3L	19618321	19619032	asf1
chr3R	19879545	19879699	Ask1
chr3R	5606489	5606770	asl
chr2L	19131717	19132505	AsnRS
chr2R	17001818	17002015	AsnRS-m
chr3R	24753542	24754004	asp
chr2R	16109848	16110572	Asph
chr2R	21251556	21251899	ASPP
chr2R	12880070	12880476	AspRS
chr2L	16826896	16827412	AspRS-m
chr2R	22886380	22886735	asrij
chr3R	13466105	13466452	asRNA:CR17025
chr3L	4219261	4219680	asRNA:CR32252
chr3L	4221410	4221564	asRNA:CR32252
chr3R	4452297	4452480	asRNA:CR43629
chr3L	3940250	3940574	asRNA:CR43916
chr4	56362	56664	asRNA:CR43957
chrX	10252885	10253139	asRNA:CR43959
chr3R	5248855	5249064	asRNA:CR44019
chr4	959816	959992	asRNA:CR44030
chrX	16809184	16809383	asRNA:CR44053
chr2R	9610778	9611035	asRNA:CR44069
chr2R	9611455	9611747	asRNA:CR44069
chr2R	7352378	7352687	asRNA:CR44071
chr3R	5658908	5659528	asRNA:CR44093
chr3R	20908590	20909056	asRNA:CR44106
chr2L	2228248	2228445	asRNA:CR44114
chr2R	6872953	6873105	asRNA:CR44169
chr3R	25493336	25493632	asRNA:CR44179
chr2R	16583301	16583609	asRNA:CR44375
chr2R	16583827	16584283	asRNA:CR44375
chr2R	17026613	17027010	asRNA:CR44390
chr2L	13385432	13385609	asRNA:CR44599
chrX	2180716	2180944	asRNA:CR44690
chr2R	21298542	21298921	asRNA:CR44724
chr2L	10004641	10004796	asRNA:CR44873
chr2L	122299	122643	asRNA:CR44969
chr2L	20874666	20874860	asRNA:CR44981
chr2L	73844	74041	asRNA:CR44987
chrX	23007484	23007866	asRNA:CR45009
chr3R	20675776	20676112	asRNA:CR45024
chr4	42399	42617	asRNA:CR45124
chr4	458163	458373	asRNA:CR45126
chr2R	7635254	7635725	asRNA:CR45131
chr2R	3943371	3943758	asRNA:CR45139
chr2R	3947614	3947900	asRNA:CR45139
chr2R	3951782	3952085	asRNA:CR45139
chr2R	3955947	3956254	asRNA:CR45139
chr2R	3964666	3964977	asRNA:CR45139
chr2R	3973566	3973856	asRNA:CR45139
chr2R	3977718	3978026	asRNA:CR45139
chr2R	3981900	3982190	asRNA:CR45139
chr2R	3986054	3986369	asRNA:CR45139
chr2R	3990170	3990499	asRNA:CR45139
chr2R	3994310	3994627	asRNA:CR45139
chr2R	12883091	12883408	asRNA:CR45141
chr2R	9565076	9565467	asRNA:CR45281
chr2L	348187	348391	asRNA:CR45367
chr2L	8345232	8345462	asRNA:CR45371
chrX	5691064	5691323	asRNA:CR45525
chrX	21373496	21373666	asRNA:CR45612
chr3L	16318518	16319085	asRNA:CR45663
chr3L	2122453	2122641	asRNA:CR45802
chr3L	174539	174896	asRNA:CR45806
chr3R	15803455	15803896	asRNA:CR45891
chr3L	18865346	18865806	asRNA:CR45912
chr2R	23850124	23850439	asRNA:CR45928
chr3L	11224761	11225038	asRNA:CR46050
chr3R	15401457	15401652	asRNA:CR46058
chr3R	24320471	24320695	asRNA:CR46093
chr3R	28345280	28345675	asRNA:CR46105
chr2L	11082154	11082308	AstC
chr3R	16263898	16264457	asun
chr2R	14503311	14504392	Asx
chr2L	6960224	6960438	Atac1
chr2L	18612133	18612404	Atac2
chr3L	327742	328247	Atac3
chrX	23105538	23106173	ATbp
chr2R	20257319	20257491	Ate1
chr2L	4331751	4332158	Atet
chr2L	4333215	4333482	Atet
chr2L	4333764	4334004	Atet
chr2L	4335954	4336209	Atet
chr2L	4340396	4340689	Atet
chr2R	24869585	24870235	Atf-2
chr2R	5144457	5144791	Atf6
chr3L	12136613	12137006	Atg12
chr3R	8349219	8349522	Atg13
chr3R	8349640	8350028	Atg13
chr3R	29116225	29116469	Atg14
chr3R	29834873	29835752	Atg16
chr3R	5669186	5669758	Atg17
chr3L	8186553	8187055	Atg18a
chr3L	2774242	2774483	Atg2
chr3L	18748203	18748867	Atg3
chrX	7323622	7323991	Atg5
chrX	10768194	10768728	Atg8a
chr3R	4775482	4775711	atms
chr3L	21640726	21641046	Atox1
chr3R	9260433	9260805	ATP6AP2
chrX	11854716	11855217	ATP7
chr2R	13438988	13439216	ATP8A
chr3R	20947941	20949107	Atpalpha
chr3R	20949894	20950174	Atpalpha
chr2R	16001147	16001417	ATPCL
chr3L	9729870	9730119	ATPsynB
chr4	1031651	1032065	ATPsynbeta
chr3R	31218608	31218868	ATPsynC
chr3R	31219402	31219940	ATPsynC
chr3R	23355881	23356282	ATPsynCF6
chr3R	19094872	19095028	ATPsynD
chrX	10212821	10212971	ATPsyndelta
chr3R	14326873	14327185	ATPsynE
chr2R	24599672	24600077	ATPsynF
chr3R	29748808	29748961	ATPsyngamma
chr3R	29749030	29749346	ATPsyngamma
chr3R	15265439	15265732	ATPsynO
chr3R	5612975	5613491	Atu
chr3R	15408166	15408823	Atx2
chr2L	2375678	2376028	Atxn7
chr2L	2376146	2376506	Atxn7
chr2L	11001233	11001609	aub
chr3R	4220748	4221134	aux
chr3R	31745779	31746011	awd
chr3R	30021958	30022967	Axn
chrX	16683838	16684080	Axs
chr2L	2365132	2365570	Axud1
chrX	17397179	17397351	B-H1
chr3R	13661104	13661468	B52
chr3L	1083428	1083698	bab1
chr3L	1102301	1102491	bab1
chr3L	1177132	1177387	bab2
chr3L	1178184	1178449	bab2
chr2R	8952210	8952411	babo
chr2L	8029230	8029441	baf
chr3L	16661405	16661793	Baldspot
chr3L	16662054	16662224	Baldspot
chr3R	25245463	25245782	bam
chr3R	21386012	21386511	bap
chr2R	6636328	6636680	Bap170
chr2R	17430820	17431208	Bap55
chrX	13159390	13159942	Bap60
chr2L	3786100	3786699	bark
chrX	17159770	17160187	baz
chr2R	13494811	13495439	bbc
chr3L	14427221	14427612	bbg
chr3L	14513203	14513653	bbg
chr2R	11134348	11134759	BBS4
chrX	21362928	21363144	bbx
chr3L	5565044	5565362	bc10
chr3R	6759455	6759926	bcd
chr2L	5906920	5907129	bchs
chrX	9355869	9356726	BCL7-like
chrX	2149514	2149898	bcn92
chr3R	21118837	21119082	Bdbt
chr2R	15931742	15932507	bdg
chrX	15026727	15026930	be
chr2R	14770276	14770624	BEAF-32
chr2R	14770774	14770988	BEAF-32
chr2R	14771134	14771914	BEAF-32
chr3L	17035385	17035776	beg
chr3R	8658688	8659053	bel
chr3R	8659463	8659670	bel
chr3R	8660303	8660677	bel
chr2L	2987956	2988159	Bem46
chr3R	10170330	10171098	Best1
chr3L	6257154	6257632	Best2
chr3L	15267720	15267979	Best4
chr3L	15297523	15297811	Best4
chr3L	19261286	19261451	Bet1
chr3L	9442095	9442465	Bet3
chr3R	4197035	4197454	beta-Man
chr3R	24252520	24252853	beta-PheRS
chr2R	14258837	14259167	beta4GalNAcTA
chr3R	25023081	25023402	beta4GalT7
chrX	18385185	18385362	betaCOP
chr3R	31771748	31772372	betaGlu
chr2R	19450615	19450823	betaTub56D
chr2R	19451391	19451763	betaTub56D
chr2R	24300655	24300826	betaTub60D
chr2R	24302184	24302597	betaTub60D
chr2R	24305631	24305890	betaTub60D
chr2R	24313184	24313445	betaTub60D
chr3L	1639270	1639822	Bgb
chr2R	23858687	23859017	bgcn
chr2L	14011561	14011906	bgm
chr3L	7238333	7238638	BHD
chrX	4411308	4411675	bi
chrX	4412660	4412895	bi
chrX	4425009	4425380	bi
chrX	4426759	4427119	bi
chr3L	8309179	8309430	BI-1
chr2L	17473108	17473491	BicD
chrX	11678801	11679067	bif
chrX	11681422	11682229	bif
chr3R	16186792	16187194	Bin1
chr3R	16190591	16190784	Bin1
chr3L	8058623	8058973	bip1
chr3L	8060521	8060833	bip1
chr4	466658	466984	bip2
chr2L	9894822	9895410	Bka
chr3L	5498793	5499377	blanks
chr2R	14601065	14601296	Blos1
chr3L	17407092	17407456	blot
chr2R	7586916	7587163	blow
chr2R	22798447	22799221	blw
chr2R	22799596	22799844	blw
chr3R	19836689	19836947	bnl
chr3R	27938332	27938701	BOD1
chrX	2447669	2448368	boi
chrX	2469977	2470166	boi
chr3L	9127739	9127984	bol
chr3R	22557099	22557319	bond
chr3R	16260339	16261310	bor
chr3L	18622487	18622657	bora
chr2L	9253081	9253327	borr
chr2R	19129415	19129720	botv
chr2R	7277984	7278761	Br140
chr2L	19133338	19134033	brat
chr2L	19165950	19166394	brat
chr2R	24525893	24526353	Brca2
chr3R	29223259	29223609	Brd8
chr3L	5794046	5794339	Bre1
chrX	7307769	7307937	brk
chr2L	12341655	12342003	bru2
chr2L	12366103	12366493	bru2
chr3L	19483010	19483419	brv1
chr3R	24318852	24319176	BRWD3
chr2R	24343585	24343849	bs
chr2L	8083197	8083521	Bsg
chr2L	8088176	8088375	Bsg
chr2L	5278340	5278777	Bsg25D
chr2L	10249806	10250059	bsk
chr3L	3149088	3149373	BtbVII
chrX	13611975	13612156	BthD
chr2L	8300665	8301180	Btk29A
chr3R	14822954	14823342	btsz
chr2L	5278857	5279217	Bub1
chr3R	29675279	29675687	Bub3
chr2R	5974233	5974647	BubR1
chr2R	11679296	11679544	Buffy
chr2L	16743001	16743805	BuGZ
chr2L	12539840	12540050	bun
chr2L	12546444	12546943	bun
chr2L	12547045	12547371	bun
chr2L	20066191	20066432	bwa
chrX	18515234	18515498	Bx
chrX	7901666	7902011	bys
chrX	9283107	9283280	c11.1
chrX	9319158	9319433	c12.1
chr2L	8952775	8953064	C1GalTA
chrX	6803359	6803796	C3G
chr3R	29806637	29806887	ca
chr3R	29807080	29807343	ca
chr2L	11168800	11168989	Ca-beta
chr2L	16356504	16357176	CaBP1
chr2L	16325911	16326194	cact
chr3R	11948944	11949323	Cad87A
chr2L	17784696	17784951	CadN
chr4	1230601	1230842	Cadps
chr4	1231731	1232010	Cadps
chr4	1251046	1251360	Cadps
chr4	1272354	1272573	Cadps
chr4	1277052	1277202	Cadps
chr4	1281512	1281853	Cadps
chr4	1286947	1287962	Cadps
chr4	1288604	1289381	Cadps
chr4	1293011	1294223	Cadps
chr4	1301855	1302289	Cadps
chr4	1305565	1306991	Cadps
chr4	1307937	1308166	Cadps
chr4	1308430	1308697	Cadps
chr4	1312202	1313436	Cadps
chr4	1314336	1314881	Cadps
chr4	1318044	1319530	Cadps
chrX	8606166	8606609	Caf1-180
chr2R	20906583	20906840	CAH15
chr3R	31263955	31264308	CAH5
chr3R	8979856	8980187	CAHbeta
chr2R	19424724	19425254	CalpA
chr3R	9630838	9631146	Calr
chr4	1112822	1113734	Cals
chr3R	20984095	20984465	Calx
chr2R	12258668	12258869	Cam
chr2R	12259192	12259563	Cam
chr2R	12261229	12261785	Cam
chr4	445211	445415	CaMKI
chr4	1051260	1051579	CaMKII
chr2L	11269471	11269923	cana
chrX	16587018	16587362	CanA-14F
chrX	5332369	5332606	CanB
chr2R	7785822	7786008	CanB2
chr2L	10362641	10363131	Cand1
chr2R	10270324	10270483	CAP
chr2R	10271600	10271917	CAP
chr3R	10760961	10761399	Cap-H2
chr2L	7032470	7032916	Caper
chr2L	7033202	7033609	Caper
chr3L	18672373	18672617	Capr
chr3L	18672966	18673426	Capr
chr3L	13227647	13227805	caps
chr3L	13228367	13228867	caps
chr2L	3889633	3890375	capu
chr3R	21822514	21822889	CASK
chr2L	17477724	17478165	cass
chr3L	18822378	18822877	Cat
chr3L	18828363	18828700	Cat
chr2R	7823465	7823707	cathD
chr2L	19041700	19042024	Catsup
chr3L	12609371	12609561	caup
chr3R	24221918	24222300	cav
chr3L	8424810	8425022	Cbl
chrX	4649714	4650167	Cbp80
chr2R	13450482	13450664	cbs
chr2R	13453447	13453758	cbs
chr2L	478636	478984	cbt
chr2L	8040848	8041204	CCDC53
chr3L	19804989	19805283	Ccdc58
chr3R	14096023	14096250	CCHa1
chr3R	15371762	15372111	Ccm3
chr3R	6706378	6706706	Ccp84Aa
chr3R	6708870	6709173	Ccp84Aa
chr3R	22491236	22491808	CCT1
chrX	9089272	9089645	CCT2
chr3R	16647418	16647752	CCT3
chr2L	12692820	12693118	CCT4
chr2R	12174668	12174920	CCT5
chrX	15746529	15746699	CCT6
chr3R	8801192	8801709	CCT7
chr2R	8906823	8907182	CCT8
chr3R	7977726	7978050	CD98hc
chr2L	64879	65092	Cda5
chr2L	7809655	7809887	cdc14
chr2L	7810592	7810886	cdc14
chr3L	7249132	7249555	Cdc27
chr2R	10068606	10068925	Cdc2rk
chr3L	1795237	1795530	Cdc37
chrX	16441170	16441706	CDC50
chrX	6654459	6654781	Cdc7
chr3R	4910352	4910731	Cdep
chr3R	4911050	4911252	Cdep
chr3R	19094102	19094449	cdi
chr3R	20735366	20735796	Cdk2
chrX	11137685	11137977	CDK2AP1
chr2R	16578596	16579002	Cdk4
chr2R	16579213	16579747	Cdk4
chr2R	16580651	16580966	Cdk4
chr2R	22637595	22637962	Cdk9
chr3R	18183370	18183607	cdm
chr2L	13878965	13879136	CenG1A
chr3R	8563870	8564033	Cenp-C
chr3L	15116503	15116874	Cep135
chr2L	3867526	3867777	Cep97
chr3R	5368266	5368631	Cerk
chr3L	8289722	8290286	cert
chrX	9272907	9273130	Cfp1
chr2R	14173513	14173748	cg
chr2R	14174649	14175117	cg
chr2R	14175433	14175880	cg
chr3R	28635051	28636000	CG10011
chr3R	12222063	12222463	CG10014
chr2L	3730330	3730537	CG10019
chr2L	3732544	3732737	CG10019
chr2L	3748682	3749072	CG10019
chr3R	12350468	12350897	CG10038
chr2R	19362365	19362617	CG10051
chr2R	19363998	19364386	CG10051
chr3R	7127930	7128227	CG10068
chr3L	6955430	6955646	CG10077
chr3L	6955721	6956000	CG10077
chr3L	6756470	6756644	CG10103
chr3R	12857619	12857856	CG10126
chr3R	12858239	12858556	CG10126
chr2L	19526248	19526756	CG10137
chr2R	14644633	14645002	CG10139
chr2R	14645087	14645394	CG10139
chr3L	6485153	6485570	CG10147
chr3L	6488280	6488805	CG10147
chr2R	14756221	14756564	CG10151
chr3L	13387736	13387964	CG10171
chr3R	23522246	23522753	CG10177
chr3R	23601520	23601962	CG10183
chr3R	23605280	23605784	CG10184
chr3R	23614544	23614745	CG10184
chr3R	23617924	23618146	CG10184
chr3R	16068285	16068522	CG10185
chr2L	19508505	19509070	CG10188
chr2L	19493020	19493662	CG10189
chr2L	19489970	19490257	CG10194
chr2L	18513373	18513802	CG10211
chr3R	23767415	23767677	CG10214
chr3L	13411112	13411338	CG10222
chr3L	13412421	13412955	CG10222
chr3R	23721986	23722302	CG10232
chr3R	6380124	6380580	CG1024
chr3R	23694642	23694942	CG10254
chr3R	16040894	16041401	CG10264
chr3R	16042290	16042441	CG10264
chr3R	16042772	16043418	CG10264
chr2R	14993793	14993966	CG10265
chr2L	19580347	19580502	CG10268
chr2L	18484687	18484900	CG10283
chr3R	6368729	6369079	CG10286
chr3R	16646837	16647131	CG10324
chr2R	23601750	23602104	CG10332
chr2L	18606682	18606934	CG10333
chr2L	18689353	18689725	CG10336
chr2L	18695409	18695812	CG10338
chr3R	16614220	16614653	CG10340
chr2R	22426829	22427223	CG10344
chr2L	18732554	18733346	CG10348
chrX	11887051	11887380	CG10353
chr3L	3616350	3616764	CG10357
chr2L	19584009	19584318	CG10366
chr2L	18605069	18605508	CG10413
chr2R	5360052	5360207	CG10417
chr2R	5363051	5363273	CG10417
chr3L	12336310	12336775	CG10418
chr2L	18948684	18948965	CG10428
chr2R	21608105	21608411	CG10433
chr3R	8013179	8013388	CG10435
chr2R	20274417	20274651	CG10444
chr3R	7920251	7920579	CG10445
chr2L	19735780	19736104	CG10462
chr2L	19758630	19758943	CG10463
chr2R	5338453	5338686	CG10465
chr2R	5339158	5339539	CG10465
chr2R	5340864	5341152	CG10465
chr2L	19791764	19792255	CG10466
chr3L	6094661	6094888	CG10467
chr2L	19048914	19049267	CG10470
chr3L	6023207	6023502	CG10477
chr3L	5966768	5967269	CG10479
chr2L	19887392	19887893	CG10481
chr2L	19054191	19054461	CG10492
chr2R	21518988	21519305	CG10494
chr2L	19063021	19063472	CG10495
chr3L	21210034	21210362	CG10508
chr3L	21202924	21203177	CG10512
chr2R	21072620	21072833	CG10527
chr2R	20995990	20996368	CG10543
chr2R	21000286	21000467	CG10543
chr3R	25308297	25308537	CG10550
chr2L	19114197	19114552	CG10561
chr3L	21135904	21136371	CG10565
chr3L	5765371	5765975	CG10576
chr2L	18839525	18839993	CG10600
chr2L	18857477	18857641	CG10602
chr2L	18859202	18859503	CG10602
chr3L	12471224	12471938	CG10616
chr2L	19756735	19757090	CG10631
chr2L	20120421	20121359	CG10651
chr2L	20148402	20148725	CG10651
chr3L	12490587	12490744	CG10660
chr3L	12491041	12491456	CG10660
chr3R	25335240	25335390	CG10669
chr2L	19077068	19077278	CG10700
chr2R	19163942	19164310	CG10737
chr2R	19171947	19172130	CG10737
chr3L	13450636	13450802	CG10738
chr3R	4433706	4434133	CG1074
chr2L	20091069	20091278	CG10747
chrX	7933174	7933875	CG10778
chr2R	21384317	21384609	CG10795
chrX	3482573	3483049	CG10802
chrX	3480964	3481296	CG10804
chr3L	9859689	9860068	CG10809
chr3L	3947322	3947619	CG10853
chr3L	3942292	3942566	CG10863
chr3L	3937813	3938145	CG10866
chr2L	2192320	2192634	CG10874
chr3R	20035879	20036367	CG10889
chr3R	11557587	11557781	CG10898
chr3R	4359595	4360016	CG1090
chr3R	4360742	4361279	CG1090
chr3R	8030640	8030972	CG10903
chr2R	23969965	23970435	CG10904
chr3L	11793378	11793642	CG10907
chr2R	18158041	18158374	CG10914
chr2R	18160250	18160480	CG10915
chr2R	18173611	18173899	CG10916
chr2R	18174749	18174919	CG10916
chrX	21421871	21422061	CG10918
chr3R	4266847	4267230	CG1092
chr2R	17392345	17392836	CG10939
chr2R	17394267	17394717	CG10939
chr2R	17398239	17398402	CG10939
chr2L	20414878	20415169	CG10947
chr3L	12850038	12850242	CG10948
chr2L	20416654	20416866	CG10949
chr2R	17169198	17169371	CG10953
chrX	8148645	8148885	CG10959
chr3L	12835520	12835750	CG10960
chrX	8974115	8974322	CG10962
chr3L	12754671	12755116	CG10973
chr2R	19502963	19503186	CG11007
chr3R	4337550	4337814	CG1103
chr2L	5723875	5724245	CG11030
chr2L	5724422	5724919	CG11030
chr2L	5804103	5804387	CG11034
chr3R	8032875	8033329	CG11035
chr2R	20227083	20227474	CG11044
chr2R	20230749	20231195	CG11044
chr3R	7066998	7067570	CG1105
chr2L	6610813	6611087	CG11050
chr3R	8009147	8009533	CG11052
chr2L	6658421	6658599	CG11070
chr4	1030762	1031122	CG11076
chr4	1029304	1029526	CG11077
chr3R	24876475	24877091	CG11089
chrX	13811467	13811771	CG11095
chrX	13782000	13782578	CG11103
chrX	11124538	11125330	CG11122
chr2R	7440477	7440791	CG11123
chr2R	7447405	7447610	CG11125
chr3L	22868160	22868463	CG11137
chr2L	5720877	5721163	CG11149
chr3R	5219435	5219780	CG1116
chr3R	24917649	24918286	CG11168
chrX	13605987	13606247	CG11178
chr2R	20623263	20623705	CG11180
chr2R	20308471	20309049	CG11200
chr2R	8098366	8098843	CG11210
chr2R	8099033	8099198	CG11210
chr3R	4969270	4969499	CG1124
chr3R	4970475	4971251	CG1124
chr3R	4973170	4973616	CG1124
chr3L	21728567	21729042	CG11247
chr2R	19389941	19390167	CG11257
chr3L	13006506	13006961	CG11263
chr3L	13015904	13016153	CG11267
chr3L	13046829	13047102	CG11279
chr3R	4813151	4813506	CG1129
chr3R	31086382	31086795	CG11317
chr3R	31463048	31463423	CG11333
chr3L	4367380	4367730	CG11342
chr3L	4541513	4541890	CG11357
chr4	670937	671213	CG11360
chr2R	22569784	22569999	CG11362
chr3L	22727706	22728127	CG11367
chr2L	102098	102580	CG11377
chrX	1173001	1173183	CG11378
chr3R	19778036	19778449	CG11391
chr3L	20787989	20788343	CG11396
chrX	1215066	1215335	CG11398
chr3L	20786004	20786406	CG11399
chrX	1239907	1240215	CG11403
chr2R	24561425	24561756	CG11414
chrX	4554055	4554405	CG11444
chr3R	19793230	19793383	CG11453
chr2L	142986	143445	CG11454
chr2R	22073234	22073578	CG11474
chr3L	3070638	3071134	CG11486
chr3L	3071735	3072044	CG11486
chr3L	3072361	3072574	CG11486
chr3L	3076613	3076897	CG11486
chr3L	3081062	3081275	CG11486
chr3R	29997676	29998079	CG11504
chr3L	22266557	22266805	CG11523
chr3L	3143298	3143565	CG11537
chr3R	31677984	31678228	CG11550
chr2L	273574	273976	CG11555
chr3L	12119890	12120213	CG11560
chr2L	292281	292513	CG11562
chr3R	31736871	31737071	CG11563
chr3L	4262378	4262645	CG11586
chr3L	11918273	11918584	CG11588
chrX	1927526	1927719	CG11596
chr3L	11822208	11822421	CG11597
chr2L	283045	283482	CG11601
chr3R	12637935	12638492	CG11608
chr2L	207229	207431	CG11617
chr2L	21899247	21899488	CG11629
chrX	1026610	1026852	CG11638
chr3L	11707982	11708154	CG11658
chrX	14221438	14221728	CG11674
chr3R	13260126	13260532	CG11686
chrX	6283472	6283754	CG11700
chr3R	5393678	5394136	CG1172
chr3R	10045439	10045617	CG11722
chr3R	8517669	8517918	CG11737
chr3R	8652650	8653138	CG11753
chr3R	8676512	8677000	CG11755
chr2R	10468397	10468646	CG11777
chr3R	19156643	19157385	CG11779
chr3R	25024969	25025195	CG11781
chr3R	25047558	25047866	CG11790
chr3R	25049432	25049729	CG11791
chr3R	25049926	25050437	CG11791
chrX	11872700	11872911	CG11802
chr2R	15201214	15201372	CG11807
chr2R	15216015	15216253	CG11808
chr3L	10690929	10691207	CG11811
chr3L	1971112	1971478	CG11815
chr2R	10423179	10423374	CG11825
chr3R	28922759	28923049	CG11828
chr3R	29049256	29049635	CG11837
chr3R	25069479	25070034	CG11839
chr3R	25258566	25259065	CG11857
chr3R	29062798	29064017	CG11873
chr3R	29148111	29148364	CG11882
chr2L	421273	421728	CG11885
chr3R	29200199	29200436	CG11899
chr2R	19283810	19284156	CG11906
chr3R	25074465	25074976	CG11920
chr2L	4847570	4847912	CG11927
chr2L	4682533	4682756	CG11929
chr2R	19357264	19357762	CG11961
chr2R	19358114	19358433	CG11961
chr3R	8944858	8945296	CG11964
chr3R	8984694	8984933	CG11970
chr3R	9003789	9004166	CG11980
chr3R	9008195	9008548	CG11983
chr3R	9015293	9015494	CG11986
chr3L	1569057	1569212	CG12004
chr3R	5126879	5127313	CG12007
chr3R	5127920	5128101	CG12007
chr3L	3288531	3288770	CG12009
chr3L	3374027	3374405	CG12010
chr3L	3376608	3376798	CG12012
chr3L	3319104	3319719	CG12016
chr3L	3276946	3277313	CG12017
chr3L	1865253	1865494	CG12025
chr3R	31220500	31220879	CG12054
chr3R	31220974	31221417	CG12054
chrX	8573999	8574322	CG12065
chrX	8837911	8838329	CG12075
chrX	8588613	8588939	CG12081
chr3L	1536714	1537086	CG12091
chr3L	1558327	1558844	CG12099
chr3L	1602630	1602808	CG12104
chr2R	7674285	7674548	CG12107
chrX	8569086	8569236	CG12111
chrX	8560095	8560803	CG12112
chrX	9196274	9196750	CG12118
chrX	9232262	9232574	CG12121
chrX	8442244	8442599	CG12123
chrX	8442940	8443266	CG12123
chr2R	10026469	10027022	CG12128
chr2R	10032723	10033466	CG12129
chr2R	9972642	9973131	CG12134
chrX	7728665	7728885	CG12155
chr2R	7916357	7917066	CG12159
chr3R	5251325	5252010	CG12163
chr2R	7317495	7317963	CG12164
chr3R	5633497	5633722	CG12171
chr3R	5256546	5257239	CG12173
chrX	4635935	4636403	CG12179
chr3R	5791500	5791701	CG1218
chr3L	2599419	2599693	CG12182
chr2L	4837820	4838449	CG12194
chr3R	11967296	11967861	CG12213
chrX	6301185	6301463	CG12219
chrX	5907950	5908227	CG12236
chr2L	10987646	10987924	CG12253
chr2L	10737189	10737514	CG12299
chr3L	15580437	15580898	CG12301
chr3L	356020	356280	CG1231
chr3L	15136798	15137057	CG12316
chr3L	15137188	15137516	CG12316
chr3L	361334	361505	CG1233
chr3R	18402707	18402875	CG12333
chr2L	8126820	8127121	CG12375
chrX	15733840	15734410	CG12379
chr3R	5733101	5733646	CG1239
chr2R	11149971	11150217	CG12391
chr2L	6047821	6048120	CG12393
chrX	16062837	16063827	CG12395
chr3R	14108375	14108592	CG12402
chr2L	5341059	5341342	CG12512
chr3L	12902634	12903040	CG12520
chr3L	4449120	4449286	CG12607
chrX	15344551	15344781	CG12608
chr2L	20281854	20282034	CG12617
chr2L	20287337	20287595	CG12617
chr2L	20290668	20291121	CG12617
chr2L	20293902	20294284	CG12617
chr3L	4254647	4254830	CG1265
chrX	8591622	8592092	CG12659
chrX	19762252	19762516	CG12702
chr3L	15832120	15832627	CG12713
chrX	12763438	12763866	CG12717
chrX	13401337	13401592	CG12725
chrX	5941798	5942199	CG12728
chrX	5942453	5942738	CG12728
chrX	5513299	5513532	CG12730
chr2R	9875116	9875354	CG12744
chr2R	8051864	8052125	CG12769
chrX	8676697	8677254	CG12772
chr3R	15754696	15754877	CG12784
chrX	19618475	19618657	CG12788
chr2R	7791280	7791476	CG12824
chr2R	7070022	7070462	CG12836
chr2R	24948273	24948655	CG12851
chr2R	10437213	10437526	CG12895
chr2R	10428351	10428614	CG12896
chr2R	10309611	10310182	CG12909
chr2R	10809273	10809797	CG12935
chr3R	9747457	9747896	CG12948
chr3L	21285775	21286143	CG12974
chr3L	21216667	21217050	CG12975
chrX	17820268	17820804	CG12986
chrX	17579747	17580007	CG12991
chrX	16942787	16943138	CG13001
chrX	16803174	16803714	CG13005
chrX	16587765	16587971	CG13014
chr3L	16930528	16930837	CG13023
chr3L	16779569	16780270	CG13025
chr3L	16291714	16292152	CG13045
chr3L	16334874	16335315	CG13056
chr3R	6657336	6657562	CG1307
chr3L	16263968	16264217	CG13070
chr2L	19565190	19565808	CG13077
chr2L	8488815	8489002	CG13088
chr3L	4259219	4259435	CG1309
chr2L	8511703	8512134	CG13096
chr2L	8514682	8515230	CG13097
chr2L	9158391	9158746	CG13108
chr2L	9731341	9731560	CG13116
chr2L	9735967	9736213	CG13117
chr2L	9736419	9736778	CG13117
chr2L	9793006	9793330	CG13123
chr2R	12686064	12686367	CG13148
chr2R	12514938	12515448	CG13151
chr3L	4283776	4283938	CG1316
chr3L	2371884	2372262	CG1317
chr2R	12239850	12240141	CG13170
chr2R	11885595	11885777	CG13185
chr2R	11825109	11825467	CG13192
chr2R	11656871	11657067	CG13198
chr2R	11239274	11239447	CG13216
chr3L	20410756	20411077	CG13248
chr3L	20730427	20730657	CG13252
chr2L	16801845	16802047	CG13280
chr2L	16848804	16849128	CG13284
chr3L	5534304	5534654	CG13285
chr3L	5537522	5537864	CG13285
chr3L	5537973	5538309	CG13285
chr3L	8748857	8749247	CG13306
chr3L	8798592	8799053	CG13310
chr3L	8807254	8807517	CG13312
chr3L	9094804	9095231	CG13315
chr2R	12923671	12923941	CG13319
chr2R	12955763	12956065	CG13321
chr2R	12959054	12959225	CG13321
chr2R	13035519	13035747	CG13323
chr2R	13038671	13039181	CG13323
chr2R	13042139	13042377	CG13323
chr2R	13043160	13043588	CG13323
chr2R	13132360	13133256	CG13326
chrX	617545	617712	CG13366
chr2L	8382726	8382956	CG13392
chr3R	22072560	22072955	CG13408
chr2R	20551955	20552370	CG13430
chr3L	15809779	15810260	CG13445
chr3L	15516477	15516843	CG13454
chr3L	14942824	14943145	CG13465
chr3L	14053044	14053307	CG13484
chr2R	22060591	22061079	CG13501
chr2R	22853635	22853816	CG13531
chrX	9778486	9778881	CG1354
chr2R	23383296	23383580	CG13551
chr2R	24265187	24265520	CG13577
chr2R	24266216	24266425	CG13577
chr2R	7617922	7618127	CG1358
chr2R	7620783	7621136	CG1358
chr2R	24531410	24531675	CG13585
chr2R	7589877	7590444	CG1360
chr3R	23927516	23927802	CG13601
chr3R	23986443	23986869	CG13603
chr3R	23992794	23993132	CG13604
chr3R	24112250	24112777	CG13605
chr3R	24226824	24227138	CG13609
chr3R	24530256	24530596	CG13623
chr3R	24585104	24585343	CG13625
chr3R	25287293	25287471	CG13658
chr3R	25215089	25215410	CG13663
chr3L	8405130	8405537	CG13667
chr2L	602384	602739	CG13689
chr3L	18099849	18100036	CG13698
chr3L	18106015	18106332	CG13698
chr3L	18167103	18167613	CG13699
chr3L	18170959	18171200	CG13699
chr3L	4840608	4840947	CG13707
chr2R	10075489	10075761	CG1371
chr2R	10076332	10076503	CG1371
chr3L	4501447	4501629	CG13720
chr3L	13877005	13877289	CG13737
chr2R	9094616	9094820	CG13741
chr2R	9087635	9088028	CG13742
chr2R	9056013	9056429	CG13743
chr2R	8900083	8900371	CG13751
chr2L	6566150	6566324	CG13766
chr2L	6956838	6957140	CG13775
chr2L	7219893	7220380	CG13784
chr2L	7254682	7254867	CG13786
chr3L	2184851	2185130	CG13810
chr3L	20230325	20230667	CG13813
chr3R	23257955	23258570	CG13827
chr2R	20313476	20313713	CG13868
chr3L	205963	206129	CG13876
chr3L	432530	432829	CG13891
chr3L	604709	605102	CG13893
chr3L	711735	712424	CG13896
chr3L	882022	882268	CG13907
chr3L	882701	883255	CG13907
chr3L	1188801	1189116	CG13912
chr3L	1576489	1576703	CG13917
chr3L	1586668	1586883	CG13917
chr3L	1883333	1883739	CG13937
chr2L	855373	855587	CG13949
chr2L	20104612	20104762	CG13970
chr2L	6411915	6412372	CG13982
chr2L	5036133	5036456	CG14042
chr2L	10931662	10931962	CG14072
chr3L	18865992	18866310	CG14074
chr3L	19140057	19140797	CG14082
chr3L	19590565	19590768	CG14100
chr3L	19801118	19801485	CG14102
chr3L	19807066	19807386	CG14104
chr3L	13008112	13008418	CG14117
chr3L	11815219	11815564	CG14130
chr3L	11691437	11691742	CG14135
chr2L	21757890	21758143	CG1416
chr3L	20028908	20029145	CG14184
chr3L	20097299	20097655	CG14186
chrX	19193443	19193624	CG14194
chrX	19494905	19495685	CG14200
chrX	19605097	19605299	CG14207
chrX	19616074	19616258	CG14210
chrX	19631509	19631697	CG14212
chrX	19601674	19602017	CG14220
chrX	19663887	19664153	CG14223
chr3R	26945276	26945557	CG14252
chr3R	26980468	26980692	CG14253
chrX	3485346	3485569	CG14270
chr2L	8341921	8342195	CG14273
chr2L	8334723	8335132	CG14274
chr2L	8326840	8327244	CG14275
chr3R	19023912	19024231	CG14286
chr3R	18731280	18731594	CG14302
chr3R	18628255	18628469	CG14304
chr3R	18628576	18628866	CG14304
chr3R	18283525	18283777	CG14312
chr3R	18215276	18215611	CG14314
chr3R	17647493	17647683	CG14322
chr3R	17616473	17616923	CG14324
chr3R	17617146	17617544	CG14324
chr3R	17615079	17615450	CG14327
chr2L	1166393	1166563	CG14341
chr2L	20868898	20869244	CG14401
chr2L	20869907	20870106	CG14401
chrX	14837992	14838318	CG14407
chrX	14831897	14832260	CG14408
chrX	14832455	14832759	CG14411
chrX	14580353	14580764	CG14414
chrX	2845186	2845347	CG14416
chrX	6843861	6844132	CG14435
chrX	6699086	6699636	CG14441
chrX	6694862	6695426	CG14442
chr3L	22634150	22634426	CG14459
chr2R	17457223	17457820	CG14478
chr2R	17586062	17586352	CG14483
chr2R	18287993	18288175	CG14502
chr3R	29287463	29287733	CG14506
chr3R	29138558	29138744	CG14512
chr3R	26059150	26059618	CG14544
chr3R	25851117	25851547	CG14545
chr3L	22065676	22066071	CG14561
chr3R	7199979	7200172	CG14609
chrX	22443086	22443418	CG14621
chrX	843691	843940	CG14635
chr3R	4232190	4232551	CG14641
chr3R	4389363	4389554	CG14646
chr3R	4390161	4390564	CG14646
chr3R	4437210	4437481	CG14650
chr3R	4821197	4821694	CG14657
chr3R	4835312	4835570	CG14659
chr3R	5374507	5375161	CG14667
chrX	9878150	9878383	CG1468
chr3R	10696243	10697224	CG14683
chr3R	10884965	10885164	CG14696
chr3R	11619752	11620092	CG14710
chr3R	11628481	11628653	CG14712
chr3R	11665497	11665909	CG14715
chr3R	11673928	11674175	CG14715
chr3R	11735277	11735613	CG14721
chr2R	8014196	8014698	CG14762
chr2R	7955795	7956242	CG14764
chrX	1512733	1513150	CG14795
chrX	1877162	1877429	CG14805
chrX	1879426	1880631	CG14806
chr3R	14563040	14563304	CG14851
chr3R	14565487	14565646	CG14852
chr3R	14801501	14801816	CG14857
chrX	21323684	21324350	CG1486
chr3R	14894439	14894662	CG14860
chr3R	15268516	15268692	CG14864
chr3R	15889022	15889253	CG14877
chr3R	16349132	16349471	CG14879
chr3R	16455924	16456101	CG14883
chr3R	16573646	16574232	CG14903
chr3R	16624577	16625440	CG14905
chr3R	16651054	16651299	CG14906
chr3R	16652138	16652537	CG14907
chrX	12012204	12012411	CG1492
chr2L	11788231	11788571	CG14931
chr3L	3178411	3179078	CG14964
chr3L	3192321	3193365	CG14965
chr3L	3196985	3197140	CG14966
chr3L	3197509	3197853	CG14966
chr3L	3334871	3335146	CG14969
chr3L	3471220	3471544	CG14971
chr3L	3942790	3943016	CG14982
chr3L	4001979	4002255	CG14985
chr3L	4003346	4003508	CG14985
chr3L	4092784	4093164	CG14990
chr3L	4102807	4103140	CG14995
chr3L	4239308	4239917	CG14997
chr3L	4405989	4406220	CG15019
chr3L	4440127	4440632	CG15021
chr3L	4464782	4464956	CG15024
chr3R	19491102	19491390	CG15025
chrX	15085775	15086320	CG15027
chr2R	18705813	18705997	CG15073
chr2R	18850506	18850970	CG15084
chr2R	18777317	18777687	CG15093
chr2R	18811783	18812063	CG15096
chr2R	18829529	18829816	CG15097
chr2R	18846462	18846953	CG15099
chr2R	18972419	18972616	CG15107
chr2R	19136964	19137568	CG15111
chr2R	19138044	19138211	CG15111
chr2R	19122042	19122294	CG15117
chr2R	19125756	19125935	CG15117
chr2R	19126262	19126499	CG15117
chr2R	9891531	9891818	CG1513
chr2L	17410240	17410780	CG15141
chr2L	18590625	18591070	CG15160
chr2L	18987111	18987905	CG15168
chr2L	15096792	15097030	CG15269
chr2L	14851684	14851983	CG15279
chr2L	14706126	14706679	CG15282
chrX	21031932	21032087	CG1529
chrX	9556449	9556722	CG15317
chrX	21028182	21028543	CG1532
chr2L	1979312	1979561	CG15356
chr2L	1980628	1981297	CG15356
chr2L	2217199	2217351	CG15386
chr2L	2226163	2226657	CG15387
chr2L	2374504	2374723	CG15390
chr2L	3124552	3124894	CG15403
chr2L	3131700	3132044	CG15403
chr3R	31213241	31213553	CG1542
chr2L	4442231	4442491	CG15432
chr2L	4463415	4463682	CG15436
chr2L	4452941	4453151	CG15439
chr3R	31196727	31196902	CG1544
chr2L	4454340	4454656	CG15440
chrX	21116887	21117333	CG15445
chrX	4955915	4956570	CG15468
chrX	4657897	4658268	CG15473
chr2L	13211847	13212047	CG15482
chr3R	29903970	29904503	CG15517
chr3R	30153887	30154179	CG15529
chr3R	30195494	30195855	CG15531
chr3R	30425169	30425334	CG15536
chr3R	30870515	30870878	CG15545
chr3R	30946524	30946774	CG15550
chr3R	31127377	31127856	CG15554
chr3R	31215878	31216142	CG15561
chr3R	31231216	31231447	CG15563
chrX	15710478	15710736	CG15601
chrX	15710921	15711133	CG15601
chr2R	17108769	17108952	CG15611
chr2R	17111191	17111412	CG15611
chr2R	16800027	16800440	CG15615
chr2R	20972598	20972799	CG15649
chr2R	21060408	21060851	CG15653
chr3R	20840061	20840460	CG15695
chr3L	15837242	15837647	CG15715
chrX	13128779	13128997	CG15717
chrX	11555096	11555274	CG1572
chrX	13258145	13258423	CG15742
chrX	13285417	13286160	CG15743
chrX	13287759	13288288	CG15744
chrX	13338117	13338433	CG15747
chrX	5817142	5817551	CG15765
chrX	5734839	5735093	CG15773
chrX	5429950	5430150	CG15784
chrX	5430383	5430728	CG15784
chrX	17850216	17850569	CG15814
chr2L	885077	885258	CG15824
chr3L	2166846	2167113	CG15879
chrX	14759720	14759988	CG15890
chrX	15890471	15890651	CG15916
chrX	5317192	5317554	CG15930
chr2R	7539573	7539923	CG1598
chr2R	7516296	7516533	CG1603
chr3R	31381147	31381521	CG1607
chr3R	31384394	31384550	CG1607
chrX	13296966	13297155	CG1622
chrX	10601549	10601897	CG1628
chrX	10602095	10602533	CG1628
chrX	8273242	8273581	CG1636
chrX	10877725	10877941	CG1637
chrX	13370822	13371158	CG1640
chrX	13373172	13373428	CG1640
chrX	13373595	13374138	CG1640
chr3R	28811858	28812226	CG1646
chr3R	28820071	28820324	CG1647
chr2R	9810675	9811049	CG1648
chr2R	9819916	9820490	CG1648
chrX	13387283	13387840	CG1662
chr2R	9836688	9837120	CG1663
chr2L	3682152	3682415	CG16704
chr2R	9847657	9848219	CG1671
chr3L	9704034	9704565	CG16711
chr3L	9679009	9679292	CG16717
chrX	5883345	5883804	CG16721
chr3R	9254839	9255156	CG16734
chr4	231312	231508	CG1674
chr3L	3054997	3055167	CG16753
chr3L	2499182	2499453	CG16758
chrX	7286151	7286391	CG1677
chrX	3465596	3465811	CG16781
chr2R	23957371	23957541	CG16787
chr3R	21348822	21349165	CG16791
chr3R	21349440	21349877	CG16791
chr2L	13222360	13222665	CG16812
chr2R	20286955	20287181	CG16868
chr2L	13783365	13783628	CG16890
chr2R	20215088	20215357	CG16894
chr2R	19997507	19997745	CG16898
chrX	2080366	2080643	CG16903
chrX	15869783	15870288	CG16952
chr2L	11948480	11948851	CG16964
chr3L	2600238	2600463	CG16986
chrX	796356	796958	CG16989
chr2R	6985528	6986182	CG17002
chr2L	12355260	12355482	CG17010
chr2R	12933938	12934227	CG17019
chrX	11611541	11612109	CG1703
chr2R	13304090	13304434	CG17047
chr2R	13308258	13308451	CG17047
chrX	20257326	20257580	CG17065
chrX	20250907	20251512	CG17068
chr2L	277073	277562	CG17078
chr2L	10671526	10671928	CG17104
chr2L	10680816	10680996	CG17105
chr2L	10681555	10681870	CG17107
chr2L	10682347	10682733	CG17107
chr2L	10691795	10692252	CG17108
chr3R	23091593	23091869	CG17110
chr3R	23057469	23057630	CG17119
chr2L	10756296	10756465	CG17124
chr2L	10774198	10774356	CG17127
chr3L	673291	673782	CG17129
chr3L	680165	680650	CG17129
chr3R	22747524	22747746	CG17141
chr3L	20220960	20221333	CG17145
chrX	23096630	23096809	CG17162
chrX	23082601	23082769	CG17163
chr3L	540865	541063	CG17180
chr3R	19877545	19877695	CG17186
chr3R	12422665	12422858	CG17202
chr2L	3029066	3029376	CG17219
chr2L	3018186	3018589	CG17224
chr3R	11437541	11437859	CG17230
chr3L	20241364	20241655	CG17233
chr3L	1647442	1647655	CG17249
chr2L	2998963	2999493	CG17265
chr2R	6675628	6675991	CG17266
chr2R	6676115	6676392	CG17266
chr2L	8370291	8370740	CG17292
chr2L	8376868	8377115	CG17294
chrX	10846918	10847539	CG17333
chr2R	5697629	5697964	CG17337
chr2L	19064762	19065073	CG17343
chr2L	6805711	6806381	CG17375
chr2R	4618867	4619048	CG17486
chr3R	31254857	31255324	CG1750
chr2R	5608412	5608772	CG17508
chr3L	28012574	28012745	CG17514
chr3L	28091088	28091594	CG17514
chr2R	4824282	4824465	CG17528
chr2L	19393712	19394126	CG17544
chr2L	19398907	19399650	CG17544
chr3R	16996055	16996227	CG17556
chr2L	19181599	19181851	CG17568
chr2R	12853691	12853928	CG17574
chr2R	12860365	12860593	CG17574
chr2R	12869251	12870391	CG17574
chr2L	18830798	18831414	CG17597
chr2L	4382715	4382866	CG17612
chr2L	1751973	1752340	CG17648
chr2L	1759025	1759216	CG17650
chr2L	1732298	1732506	CG17652
chr3R	11243890	11244423	CG17734
chr3L	3239538	3239728	CG17746
chr3R	19607567	19607890	CG17751
chr3R	19610685	19611034	CG17752
chrX	9250234	9250497	CG17754
chr2R	12625459	12625911	CG17760
chr2R	10479951	10480305	CG17765
chr2L	10404028	10404195	CG17768
chr2L	10405046	10405425	CG17768
chrX	2184542	2184873	CG17776
chr2L	8529058	8529286	CG17834
chr2L	8534431	8534643	CG17834
chrX	10367813	10368162	CG17841
chrX	8714467	8715010	CG1785
chr2L	9539991	9540290	CG17855
chrX	8720414	8720647	CG1789
chrX	8721518	8722022	CG1789
chr3R	16359154	16359482	CG17931
chr2R	8067616	8068147	CG17977
chr2R	7655194	7655520	CG17985
chr2R	10142205	10142497	CG18011
chr3L	15835278	15835523	CG18081
chr2L	14032693	14032904	CG18095
chr2R	9578779	9579621	CG1814
chr3R	31669060	31669557	CG1815
chr3L	9719040	9719208	CG18178
chr2R	18852910	18853536	CG18190
chr3R	17040041	17040317	CG18213
chrX	12595470	12595770	CG1824
chrX	18783411	18783967	CG18259
chr2R	13409970	13410142	CG18278
chr2R	14168353	14168733	CG18324
chr2R	12138601	12138843	CG18343
chrX	11888200	11888514	CG1840
chr3L	4690691	4690928	CG18418
chr2L	15643868	15644115	CG18480
chrX	3173125	3173346	CG18508
chr3R	24359922	24360411	CG18528
chr3R	9685306	9685890	CG18542
chr3R	9692616	9693207	CG18542
chr3R	12448880	12449289	CG18549
chr3R	22375510	22376093	CG18596
chr3R	18301650	18301860	CG18600
chr2R	18977317	18977634	CG18605
chr3R	16984327	16984600	CG18622
chr2R	9131760	9132110	CG18659
chr2L	8997371	8997739	CG18661
chr3R	29724821	29725065	CG18731
chr3R	7779620	7780540	CG18747
chr3R	8243660	8244159	CG18749
chrX	19744167	19744548	CG18809
chr3L	11627842	11628217	CG18815
chr2R	7812400	7812747	CG1882
chr2L	20449813	20450389	CG18858
chr2L	20458932	20459500	CG18858
chr2R	21616804	21616988	CG18870
chr2R	9539755	9540302	CG1888
chr2R	9540510	9541092	CG1888
chr2R	9541562	9541879	CG1888
chr3R	31743287	31743609	CG1890
chr2R	9593869	9594388	CG1902
chr3R	31747431	31747785	CG1910
chr3R	31748431	31748588	CG1910
chr3L	1969654	1970247	CG1927
chr3R	7074282	7074875	CG1943
chr3R	29027035	29027407	CG1951
chrX	13413023	13413254	CG1998
chr3R	31977903	31978155	CG2003
chr3R	31986884	31987136	CG2003
chr3R	29489269	29489590	CG2006
chr3R	4962590	4963127	CG2016
chr3R	5862346	5862567	CG2017
chr3R	5824376	5824879	CG2023
chr3L	2257557	2257756	CG2034
chrX	7286681	7286872	CG2059
chrX	11092186	11092595	CG2061
chr2R	7665717	7666002	CG2064
chr2R	7663716	7663913	CG2065
chrX	11090113	11090548	CG2076
chr3R	5754666	5754961	CG2091
chrX	8129273	8129986	CG2116
chrX	10595878	10596239	CG2124
chr3R	31776597	31777115	CG2126
chrX	8240447	8240739	CG2147
chr3L	3034994	3035233	CG2162
chr3R	5659743	5660855	CG2182
chrX	10857389	10857829	CG2186
chr3L	1342346	1342557	CG2199
chrX	13094066	13094520	CG2200
chr2L	21624046	21624234	CG2201
chrX	10848471	10848887	CG2202
chr3R	30459177	30459388	CG2224
chr2L	21677512	21678001	CG2225
chr3L	1307382	1307654	CG2277
chr3R	29493392	29493670	CG2310
chr2L	20463561	20463958	CG2493
chr2L	20464399	20464779	CG2493
chr3R	5547605	5547989	CG2519
chr2L	20645773	20645941	CG2608
chr2L	20656032	20656541	CG2614
chr2L	20682232	20682453	CG2617
chr3R	7794048	7794278	CG2641
chr3R	7144550	7144867	CG2656
chrX	2713888	2714090	CG2685
chr3R	8001367	8001701	CG2698
chr2R	24964975	24965351	CG2765
chr3R	8007926	8008232	CG2767
chr2L	563968	564239	CG2794
chr2R	24940415	24940566	CG2811
chr2L	3713066	3713497	CG2818
chr3R	7913239	7913390	CG2846
chr2R	22646182	22646598	CG2852
chr2L	2769987	2770176	CG2862
chrX	2287037	2287350	CG2865
chrX	3573561	3573793	CG2875
chrX	3827495	3827771	CG2901
chrX	10326296	10326602	CG2909
chr3R	5623943	5624634	CG2911
chr2R	7959811	7960111	CG2915
chrX	2274974	2275234	CG2918
chrX	2270603	2271047	CG2924
chr3R	5588148	5588586	CG2926
chr3R	5568549	5569040	CG2931
chrX	3936098	3936654	CG2938
chrX	10009799	10010297	CG2990
chr2L	2856941	2857315	CG2991
chr2L	2865876	2866059	CG2991
chr2R	9822840	9823229	CG30001
chr2R	9863373	9863726	CG30010
chr2R	10874551	10874995	CG30015
chr2R	10886630	10886923	CG30020
chr2R	11388585	11388953	CG30022
chr2R	11408256	11408485	CG30026
chr2R	13414665	13414841	CG30059
chr2R	13431817	13432128	CG30065
chr2R	14185222	14185397	CG30069
chr2R	14536560	14536868	CG30076
chr2L	4882961	4883337	CG3008
chr2R	15728560	15728774	CG30089
chr2R	15735391	15735685	CG30089
chrX	4666967	4667434	CG3009
chr2R	16141978	16142254	CG30094
chr2R	16123776	16124068	CG30095
chr2R	16322098	16322303	CG30096
chr2R	17492948	17493331	CG30103
chr2R	17493507	17493793	CG30103
chr2R	17592440	17592958	CG30105
chr2R	17669233	17669535	CG30108
chr2R	17669968	17670193	CG30109
chr2R	18480118	18480324	CG30116
chr2R	18494851	18495153	CG30116
chr2R	18446419	18446671	CG30120
chr2R	18639108	18639460	CG30122
chr2R	6975056	6975276	CG30157
chr2R	6992660	6992925	CG30159
chr2R	24664264	24664567	CG30161
chr2R	22216634	22216860	CG30278
chr2R	22217191	22217420	CG30278
chr2R	21541124	21541274	CG30283
chr2R	21535207	21535855	CG30286
chr2R	21009448	21009704	CG30291
chr2R	17852198	17852450	CG30323
chr2R	9251899	9252198	CG30343
chr2R	8907357	8907751	CG30349
chr2L	4891939	4892137	CG3036
chr2R	8164548	8165017	CG30373
chr2R	7889305	7889659	CG30377
chr2R	7889768	7890030	CG30377
chr2R	7940405	7940871	CG30379
chrX	245773	246021	CG3038
chr2R	7828558	7828766	CG30382
chr2R	7831738	7831914	CG30382
chr2R	7825129	7825475	CG30383
chr2R	21160371	21160804	CG30389
chr2R	21161449	21161612	CG30389
chr2R	21291996	21292352	CG30392
chr2R	21323189	21323440	CG30394
chrX	6973367	6973776	CG3040
chr2R	24875753	24875904	CG30423
chr2R	25253155	25253345	CG30428
chr2R	17101243	17101429	CG30456
chr2R	17163470	17163781	CG30457
chr2R	17087497	17087671	CG30460
chr2R	15568799	15568997	CG30466
chr2R	15537726	15538262	CG30467
chr2R	23074682	23074897	CG3085
chrX	5772825	5773072	CG3097
chr3R	30601801	30602046	CG31021
chr3R	29907736	29907918	CG31036
chr3R	29876895	29877255	CG31038
chr2L	2855533	2856236	CG3104
chr3R	27238984	27239280	CG31064
chr2R	5090470	5090628	CG3107
chr3R	26985282	26985687	CG31075
chr3R	26988324	26988579	CG31075
chr3R	26988724	26989103	CG31075
chr3R	25292872	25293248	CG31098
chr3R	25054592	25055031	CG31109
chr3R	18412444	18413363	CG31122
chr3R	24659464	24659709	CG31126
chr3R	23669470	23669663	CG31145
chr3R	20762135	20762868	CG31195
chr3R	19963820	19963970	CG31213
chr3R	19965100	19965374	CG31213
chr3R	19648279	19648501	CG31220
chr3R	19648738	19648945	CG31220
chr3R	18659270	18659741	CG31224
chr3R	18667700	18667924	CG31229
chr3R	17686924	17687312	CG31249
chr3R	17684743	17685262	CG31251
chr3R	17231747	17232008	CG31262
chr3R	10708203	10708558	CG31278
chr3R	16431641	16432037	CG31279
chr3R	15346067	15346274	CG31301
chr3R	26103495	26103787	CG31324
chr3R	26129689	26129965	CG31324
chr3R	12985848	12986255	CG31342
chr3R	15225296	15225703	CG31344
chr3R	11882440	11882844	CG31368
chr3R	25302197	25302433	CG31370
chr3R	11237692	11237886	CG31388
chr3R	25304130	25304343	CG31436
chr3R	11236112	11236387	CG31441
chr3R	15688431	15688842	CG31446
chr3R	23127815	23128218	CG31457
chr3R	8562512	8562907	CG31460
chrX	5695085	5695397	CG3149
chr3R	7130971	7131299	CG31493
chr3R	13839892	13840427	CG31495
chr3R	25122542	25123612	CG31510
chr3R	4478525	4478931	CG31523
chr3R	4479538	4479983	CG31523
chr3R	6149670	6150015	CG31559
chr2L	22043764	22044150	CG31601
chr2L	21794620	21795098	CG31612
chr2L	21795296	21795658	CG31612
chr2L	21795725	21795951	CG31612
chr2L	21236667	21237255	CG31626
chr2R	24028608	24029468	CG3163
chr2L	6498408	6498798	CG31637
chr2L	131095	131414	CG3164
chr2L	5526830	5527006	CG31648
chr2L	2976700	2977224	CG3165
chr2L	2203326	2203508	CG31668
chr2L	20831287	20831485	CG31674
chr2L	20583248	20583529	CG31677
chr2L	20675882	20676187	CG31678
chrX	6719351	6719797	CG3168
chr2L	20427488	20427727	CG31688
chr2L	20428730	20429227	CG31688
chr2L	2724419	2724890	CG31689
chr2L	2874326	2874959	CG31694
chr2L	3172817	3172990	CG31698
chr2L	3173073	3173290	CG31698
chr2L	9705869	9706143	CG31710
chr2L	10341388	10341773	CG31715
chr2L	10250533	10250906	CG31717
chr2L	16879303	16879636	CG31743
chr2L	18677064	18677271	CG31751
chr2L	12207624	12207871	CG31759
chr2L	3469863	3470274	CG31776
chr2L	19003076	19003398	CG31793
chr2L	19034467	19034797	CG31800
chr2L	17368481	17368935	CG31804
chr2L	16857944	16858147	CG31809
chr2L	16858652	16858933	CG31809
chr2L	16859651	16860000	CG31809
chr2L	16852607	16852950	CG31810
chr2L	16729565	16729773	CG31812
chr2L	13732312	13732597	CG31813
chr2L	16543267	16543557	CG31816
chr2L	10801173	10801339	CG31869
chr2L	10002327	10002913	CG31875
chr2L	8958344	8958527	CG31886
chr2L	8400285	8400478	CG31898
chr2L	7027294	7027473	CG31908
chr2L	7258057	7258524	CG31909
chr2L	5527967	5528206	CG31915
chr2L	5010831	5011074	CG31917
chr2L	1169722	1170338	CG31922
chr2L	1491870	1492197	CG31928
chr2L	3872261	3872676	CG31957
chr2L	3785471	3785750	CG31960
chrX	6673824	6674089	CG3198
chr3R	14173754	14173983	CG3199
chr4	156784	157033	CG31997
chr4	205895	206153	CG31998
chr4	225855	226057	CG31999
chr4	1146406	1146857	CG32017
chr3L	9491971	9492178	CG32037
chr3L	9492260	9492418	CG32037
chr3L	10660853	10661245	CG32066
chr3L	11104392	11104819	CG32071
chr3L	11630834	11631017	CG32091
chr3L	11825587	11825945	CG32095
chr3L	12149105	12149371	CG32099
chr3L	12399313	12399600	CG32104
chr3L	12861590	12861785	CG32107
chr3L	12741598	12741921	CG32112
chr3L	12914014	12914446	CG32115
chr3L	12924416	12924614	CG32115
chr3L	13934855	13935195	CG32137
chr3L	16875544	16875884	CG32170
chr3L	16879372	16879627	CG32170
chr3L	17806487	17806644	CG32187
chr3L	18112783	18112991	CG32195
chr3L	18114290	18114721	CG32195
chr3L	18460359	18460804	CG32196
chr3L	18460896	18461448	CG32196
chr3L	18947101	18947393	CG32204
chr3L	19834160	19834733	CG32221
chrX	6659977	6660208	CG3224
chr3L	4541091	4541419	CG32243
chr3L	4469033	4469296	CG32249
chr2L	4818176	4818420	CG3225
chr3L	3810006	3810373	CG32262
chr3L	3811071	3811380	CG32263
chr3L	3766731	3767067	CG32264
chr3L	3767880	3768144	CG32264
chr3L	3787933	3788275	CG32264
chr3L	3789190	3789459	CG32264
chr3L	3806334	3806681	CG32264
chr3L	3198960	3199225	CG32276
chr3L	2531244	2531728	CG32295
chr3L	2243973	2244554	CG32301
chr3L	324572	324903	CG32344
chr3L	7868658	7869160	CG32365
chr3L	7809991	7810145	CG32369
chr3L	7811615	7812028	CG32369
chr3L	7813417	7813868	CG32369
chr3L	7815682	7816120	CG32369
chr3L	7756884	7757068	CG32373
chr3L	5899313	5899684	CG32409
chr3L	20473195	20473468	CG32428
chr3L	21359829	21360179	CG32440
chr3L	22733642	22734018	CG32454
chr3L	22982045	22982458	CG32457
chr3R	13309174	13309383	CG32473
chrX	21611492	21611677	CG32500
chrX	21623699	21623896	CG32500
chr2L	4690627	4690894	CG3251
chrX	21060556	21060937	CG32512
chrX	21061716	21061946	CG32512
chr2R	24114164	24114504	CG3253
chrX	17852536	17852835	CG32554
chrX	16651137	16651454	CG32573
chrX	16288411	16288915	CG32576
chrX	16323096	16323380	CG32579
chrX	14838955	14839517	CG32590
chr2L	22239743	22239966	CG3262
chrX	12784882	12785324	CG32647
chrX	10487051	10487215	CG32687
chrX	10489872	10490044	CG32687
chrX	9874019	9874247	CG32695
chrX	9550829	9551075	CG32700
chrX	9086810	9087168	CG32706
chrX	9085789	9086005	CG32708
chrX	7011124	7011409	CG32736
chrX	5945477	5945867	CG32756
chrX	5737219	5737494	CG32758
chrX	5737827	5738354	CG32758
chrX	5084636	5085405	CG32767
chr2L	3303587	3303840	CG3277
chrX	4908863	4909236	CG32772
chrX	3944581	3944830	CG32783
chrX	2419500	2419931	CG32797
chr3R	11962617	11963331	CG3281
chrX	1287005	1287179	CG32812
chrX	1288887	1289141	CG32812
chr4	314763	314969	CG32850
chr3R	15965306	15965528	CG32856
chr2L	4794008	4794754	CG3294
chr2R	21017284	21017563	CG3295
chr2L	9125166	9125390	CG32982
chr2L	9125534	9125925	CG32982
chr3R	21276460	21276708	CG3301
chr2R	16271947	16272188	CG33017
chr3L	21202107	21202377	CG33054
chr3L	19446368	19446889	CG33062
chr3R	21273663	21274022	CG3308
chrX	5715949	5716246	CG33080
chrX	5329187	5329978	CG3309
chr2L	14334008	14334315	CG33090
chr3R	22531875	22532177	CG33093
chr3R	25097445	25097697	CG33095
chr3R	22530347	22530754	CG33099
chr3R	23819078	23819488	CG33111
chr2L	19533401	19533663	CG33116
chr2L	10970243	10970553	CG33129
chr2R	10782843	10783016	CG33144
chr2R	13954037	13954347	CG33155
chr2R	13552386	13552654	CG33156
chr3L	22863589	22863909	CG33169
chr2R	8950908	8951309	CG33199
chr3L	23125813	23126043	CG33217
chr2R	21596033	21596367	CG33225
chr2R	21597108	21597305	CG33225
chr2R	24669241	24669454	CG33228
chr3L	14761797	14762100	CG33260
chr2L	3323085	3323359	CG33281
chr3L	21541233	21541529	CG33290
chr2L	9657367	9657616	CG33299
chr2L	10375663	10375944	CG33303
chr2L	13841947	13842612	CG33307
chr3L	9624084	9624253	CG3335
chr3R	21223429	21223809	CG3337
chr2R	19253647	19254338	CG33453
chr2R	15821253	15821943	CG33465
chr2R	10421360	10421644	CG33474
chr2R	10421933	10422193	CG33474
chr3R	27300583	27300733	CG3348
chr3R	27301104	27301743	CG3348
chr3R	30898667	30898993	CG33483
chr3R	25495147	25495358	CG33494
chr2R	14858622	14858777	CG33506
chr2L	21085600	21085971	CG33509
chr2R	24197359	24197973	CG3356
chr2R	6923107	6923490	CG3358
chr2R	12409604	12409993	CG33626
chr2R	12521269	12521500	CG33632
chrX	6435084	6435247	CG33668
chr2R	12636085	12636291	CG33671
chr3R	27283630	27283899	CG3368
chr2L	11277848	11278177	CG33695
chr2R	24257857	24258081	CG3376
chr2R	9401630	9401958	CG33774
chr2R	12564938	12565304	CG33775
chr3L	4553404	4553759	CG33777
chr3L	4554300	4554541	CG33777
chr3R	10066627	10066796	CG33783
chr3L	682351	682572	CG3386
chr3L	9442659	9442942	CG33926
chr4	467371	467598	CG33941
chr2R	18193221	18193434	CG33958
chr3R	26317971	26318285	CG33970
chr3R	13402920	13403485	CG33977
chr2R	17781720	17782148	CG33981
chr3L	10630917	10631250	CG34001
chrX	16448250	16449079	CG34015
chr2R	25165229	25165484	CG34038
chr3L	14559650	14560130	CG34039
chr2R	11410835	11411190	CG34054
chr2L	3813356	3813613	CG3407
chr3L	9509558	9509744	CG3408
chr3L	19805950	19806195	CG34116
chr2L	7885279	7885636	CG34132
chr2L	7886041	7886340	CG34132
chr3R	29868815	29869483	CG34133
chr2L	21096605	21096956	CG34136
chr3L	184270	184801	CG34140
chr3R	21878599	21878787	CG34148
chr3R	22379981	22380183	CG34149
chr2L	10204159	10204359	CG34159
chr2L	12056177	12056407	CG34164
chr2L	2193376	2193818	CG34172
chr2L	2196529	2196724	CG34172
chr2L	2197023	2197278	CG34172
chr2L	2200187	2200458	CG34172
chr2L	2213960	2214362	CG34174
chr2L	9890646	9890948	CG34183
chr2R	17733061	17733223	CG34195
chr2R	6757075	6757390	CG3420
chr2R	5757500	5757694	CG34200
chr2R	22133825	22134222	CG34205
chr2R	23967743	23968075	CG34213
chr2R	11841394	11841665	CG34229
chr2R	12165698	12165880	CG34232
chr3L	14235876	14236074	CG34244
chr3L	17475867	17476366	CG34250
chr3L	18088102	18088408	CG34253
chr3L	20711393	20711815	CG34260
chr3L	21196632	21196836	CG34261
chr3L	3267297	3267456	CG34265
chr3R	17403670	17404071	CG34280
chr3R	27056144	27056601	CG34292
chr3R	27057782	27058243	CG34292
chr3R	30248573	30249067	CG34299
chr3L	9460827	9460996	CG3434
chr3L	5511970	5512390	CG34342
chr2L	6622561	6623015	CG34345
chr3R	31310970	31311279	CG34347
chrX	11339238	11339887	CG34348
chr3R	23820417	23820605	CG34355
chr2L	155983	156191	CG3436
chr2R	22039355	22039660	CG34370
chr3R	22447908	22448162	CG34376
chr3R	13714854	13715353	CG34383
chrX	18863620	18864083	CG34401
chrX	18864214	18864374	CG34401
chr3R	15367647	15367834	CG34404
chrX	5612875	5613450	CG34435
chr2R	16670019	16670494	CG34457
chr2R	16672963	16673220	CG34458
chr3L	8328979	8329463	CG34462
chrX	2187625	2187950	CG3457
chr3R	14656840	14657029	CG3505
chr2R	23402142	23402430	CG3520
chr3L	9446721	9446871	CG3529
chr2R	23396597	23396886	CG3530
chr2L	3023044	3023337	CG3542
chr3L	9457787	9458149	CG3552
chrX	4529915	4530207	CG3556
chr2L	2992598	2993120	CG3558
chrX	6276629	6276917	CG3566
chrX	2947607	2948046	CG3603
chr3L	20815942	20816281	CG3618
chrX	4366142	4366574	CG3626
chr3R	14879278	14879467	CG3631
chrX	16296437	16296749	CG3632
chr3L	20809165	20809397	CG3634
chr2L	22178939	22179173	CG3635
chrX	1236597	1236890	CG3638
chr2L	271594	271979	CG3645
chr2L	22121038	22121325	CG3651
chr2L	22121658	22121896	CG3651
chr2L	4393782	4394046	CG3652
chr2R	24661281	24661571	CG3663
chr3R	16991750	16992072	CG3678
chr2L	4226855	4227102	CG3702
chrX	946032	946202	CG3703
chrX	5916888	5917278	CG3726
chr2R	22639951	22640379	CG3732
chr2R	23939559	23939978	CG3735
chrX	1669259	1669620	CG3740
chr3R	24876015	24876209	CG3744
chr2L	9341973	9342266	CG3748
chr2L	4968888	4969075	CG3756
chr2R	24937992	24938482	CG3760
chr3L	17007222	17007379	CG3764
chr3L	17010185	17010442	CG3764
chr3L	17012502	17012727	CG3764
chr2R	24969328	24969888	CG3776
chrX	279466	279728	CG3777
chrX	342840	343156	CG3777
chrX	6260946	6261233	CG3781
chr2L	4976908	4977344	CG3792
chr3L	19000545	19000825	CG3808
chr3R	14898610	14898804	CG3817
chrX	6346906	6347166	CG3847
chr2R	23995001	23995172	CG3860
chr2L	825722	826163	CG3862
chr2R	24763100	24763265	CG3894
chr3L	18898089	18899276	CG3902
chr2R	24022178	24022466	CG3907
chrX	6524266	6524539	CG3918
chrX	3175018	3175218	CG3939
chr3L	18890386	18890574	CG3961
chr3R	17042955	17043762	CG3995
chr3L	24028370	24028550	CG40045
chr3L	26014120	26014288	CG40178
chr2R	1235265	1235480	CG40191
chr2R	1243334	1243901	CG40191
chr2R	1264222	1264405	CG40191
chr3L	9410694	9410950	CG4022
chr3L	27083890	27084051	CG40228
chr2L	9790485	9791026	CG4036
chr2R	21097181	21097472	CG4038
chr3L	20770973	20771226	CG4042
chr3L	20771339	20771620	CG4042
chr3L	20769428	20769702	CG4074
chr3L	9399042	9399555	CG4080
chr3L	16609249	16609445	CG4098
chr3L	16612071	16612584	CG4101
chrX	5665788	5666247	CG4119
chr2R	3383597	3383925	CG41242
chr2R	3502742	3503051	CG41242
chr2R	2856526	2856676	CG41378
chr2R	2856807	2857002	CG41378
chr3L	18618135	18618409	CG4174
chr3R	15213678	15214024	CG4210
chr2L	16352494	16353084	CG42231
chr3R	16469596	16469786	CG42232
chr2L	21052012	21052207	CG42238
chr2L	21052500	21052664	CG42238
chr3L	2631368	2631687	CG42245
chrX	12463369	12463652	CG42258
chr2R	22796737	22796907	CG42260
chr3L	9751686	9751970	CG42268
chrX	14233883	14234428	CG42271
chr2L	5096228	5096547	CG4230
chr2R	18660567	18660766	CG42306
chr3L	3472171	3472498	CG42324
chr2L	1227182	1227356	CG42329
chr2R	11297372	11297661	CG42336
chrX	16104397	16104547	CG42353
chrX	16104772	16105490	CG42353
chrX	16096530	16096922	CG42354
chrX	16105775	16106165	CG42354
chr3R	19162104	19162605	CG42359
chr2R	24606834	24607358	CG42360
chr2L	2009661	2009903	CG4238
chrX	16384764	16385461	CG4239
chr3R	22122918	22123171	CG42390
chr3R	10849663	10849923	CG42394
chr3R	4052827	4052999	CG42402
chr3L	7423490	7423799	CG42458
chr3R	25482446	25483245	CG42488
chr3L	18667127	18667498	CG42495
chr2R	21690994	21691291	CG42497
chr3R	14152731	14152983	CG42500
chr3L	16493733	16494057	CG42514
chr3L	16494440	16494964	CG42514
chr3L	16495223	16495635	CG42514
chr3L	16496465	16496805	CG42514
chr2R	8131138	8131600	CG42516
chr2R	18167119	18167309	CG42518
chr3L	9435344	9435663	CG42526
chr3R	15196073	15196683	CG42542
chr3L	833942	834233	CG42553
chr2R	24159192	24159496	CG42568
chr3R	18928485	18929321	CG42613
chr3L	19793398	19793914	CG42637
chr3L	19718197	19718521	CG42638
chr3L	19749591	19749978	CG42638
chr2R	21168552	21168962	CG4266
chr2R	15698042	15698407	CG42662
chr2R	12704909	12705351	CG42663
chr3R	20308595	20309044	CG42668
chr3R	20309132	20309674	CG42668
chr3L	9571693	9572041	CG42673
chr3L	20182780	20183179	CG42674
chr3L	20183630	20184127	CG42674
chr3L	20186266	20186551	CG42674
chr3L	20186736	20186987	CG42674
chr3R	5813276	5813558	CG42675
chr2L	14588955	14589210	CG42680
chrX	17709810	17710319	CG42684
chrX	17720249	17720608	CG42684
chrX	17737028	17737382	CG42684
chrX	17738094	17738580	CG42684
chrX	17751654	17752049	CG42684
chr2R	22599201	22599474	CG4269
chrX	5766711	5767161	CG42699
chr2R	12274326	12274533	CG42700
chr2R	12278028	12278260	CG42700
chr3L	12794582	12794855	CG42709
chr2L	13931501	13932248	CG42711
chr3L	6234264	6234521	CG42714
chr3R	6368057	6368353	CG42724
chr2R	23042882	23043315	CG42741
chrX	5289738	5290032	CG42749
chr2L	13488664	13488820	CG42784
chr2L	13488874	13489199	CG42784
chr2L	13500465	13500747	CG42784
chr3R	15131683	15132163	CG42788
chr3R	10236385	10236554	CG42795
chrX	9608834	9608992	CG42797
chr2R	13963582	13963783	CG42806
chrX	2064976	2065524	CG4281
chr3R	27228481	27228746	CG42813
chr3L	20199697	20200130	CG42833
chr2R	16197005	16197206	CG42837
chr2L	852686	852971	CG4291
chrX	529832	530057	CG4293
chr2R	22605559	22606253	CG4294
chr2L	469471	469667	CG4297
chr2L	470781	471051	CG4297
chr2R	18514030	18514373	CG43066
chr2R	18864712	18864986	CG43071
chr3L	21065423	21065870	CG43072
chr3R	17783160	17783392	CG43102
chr3R	17794488	17794682	CG43102
chr3L	14671595	14671914	CG43121
chrX	2041135	2041907	CG4313
chr3L	45662	45905	CG43149
chr3L	8498628	8498789	CG43163
chr3R	17644173	17644333	CG43175
chrX	13154812	13155173	CG4318
chrX	351020	351297	CG43181
chr3L	16563489	16563667	CG43206
chr3L	21262498	21262873	CG43218
chrX	18138324	18138584	CG43229
chr2L	7693568	7693829	CG43235
chr3L	10738443	10738663	CG43245
chr3L	10739206	10739381	CG43245
chrX	13112296	13112637	CG43313
chr2R	12242039	12242403	CG43316
chr2L	7013205	7013403	CG43322
chr2L	14160912	14161144	CG43332
chr2L	14184271	14184593	CG43333
chr2L	18665935	18666343	CG43338
chr2R	7631589	7631844	CG43341
chr3R	22381047	22381459	CG43342
chr2L	11473940	11474232	CG43355
chr2L	11474910	11475390	CG43355
chr3L	4193829	4194015	CG43367
chr2L	1453072	1453245	CG43402
chr3R	30237054	30237384	CG43448
chr3R	20327827	20328195	CG4360
chr2L	9711117	9711341	CG4364
[truncated: 4,195 more rows]

## Sheet: Peak genes of BALL
Peak genes of Ball
128up
14-3-3epsilon
14-3-3zeta
26-29-p
2mit
312
4E-T
5PtaseI
5SrRNA:CR33452
7SLRNA:CR32864
a
a6
AANATL3
Aasdh
Aatf
ab
abd-A
Abd-B
Abl
Abp1
abs
Ac76E
Ac78C
Acbp1
Acbp5
Acf
achi
Ack
Acn
Acsl
Act42A
Act57B
Act88F
Actbeta
Actn
Actn3
Acyp
Acyp2
Ada
Ada2a
Ada2b
AdamTS-A
Adar
Adat1
Adck
AdenoK
Adf1
Adgf-A
Adgf-A2
Adi1
AdipoR
Adk1
Adk2
AdoR
AdSL
AdSS
Aduk
Ady43A
Aef1
aft
AgmNAT
ago
AGO1
AGO2
AGO3
Agpat1
Agpat2
Agpat4
agt
Ahcy
AhcyL1
AIMP1
AIMP2
AIMP3
Ak6
Akt1
Aladin
AlaRS
Alas
alc
Ald1
Aldh
Aldh-III
Alg-2
Alg1
Alg10
Alg11
Alg14
Alg2
Alg3
Alg9
Alh
ALiX
AlkB
Alp12
Alp13
Alp4
alph
alpha-Cat
alpha-Est10
alpha-Est9
alpha-Man-Ia
alpha-Man-IIa
alpha-Man-IIb
alphaKap4
alphaSnap
alphaTub84B
Alr
AMPdeam
Amph
Amy-p
ana3
Ance-4
anchor
Ank
Ankle2
anne
Ant2
Antp
AnxB11
AnxB9
aos
AOX3
AP-1sigma
Apc
Apc2
Apf
aPKC
Appl
Aprt
Aps
apt
AQP
aqz
Arc1
Arc2
Archease
Arf102F
Arf79F
ArfGAP1
ArfGAP3
Arfrp1
Argk
ArgRS
ArgRS-m
ari-1
ari-2
Arl2
Arl4
Arl5
Arl6IP1
Arl8
arm
Arp1
Arp10
Arp2
Arp53D
Arpc1
Arpc2
Arpc3B
arr
Ars2
Art1
Art4
Art7
Art8
Arv1
Asap
Asator
Asciz
asf1
Ask1
asl
AsnRS
AsnRS-m
asp
Asph
ASPP
AspRS
AspRS-m
asrij
asRNA:CR17025
asRNA:CR32252
asRNA:CR43629
asRNA:CR43916
asRNA:CR43957
asRNA:CR43959
asRNA:CR44019
asRNA:CR44030
asRNA:CR44053
asRNA:CR44069
asRNA:CR44071
asRNA:CR44093
asRNA:CR44106
asRNA:CR44114
asRNA:CR44169
asRNA:CR44179
asRNA:CR44375
asRNA:CR44390
asRNA:CR44599
asRNA:CR44690
asRNA:CR44724
asRNA:CR44873
asRNA:CR44969
asRNA:CR44981
asRNA:CR44987
asRNA:CR45009
asRNA:CR45024
asRNA:CR45124
asRNA:CR45126
asRNA:CR45131
asRNA:CR45139
asRNA:CR45141
asRNA:CR45281
asRNA:CR45367
asRNA:CR45371
asRNA:CR45525
asRNA:CR45612
asRNA:CR45663
asRNA:CR45802
asRNA:CR45806
asRNA:CR45891
asRNA:CR45912
asRNA:CR45928
asRNA:CR46050
asRNA:CR46058
asRNA:CR46093
asRNA:CR46105
AstC
asun
Asx
Atac1
Atac2
Atac3
ATbp
Ate1
Atet
Atf-2
Atf6
Atg12
Atg13
Atg14
Atg16
Atg17
Atg18a
Atg2
Atg3
Atg5
Atg8a
atms
Atox1
ATP6AP2
ATP7
ATP8A
Atpalpha
ATPCL
ATPsynB
ATPsynbeta
ATPsynC
ATPsynCF6
ATPsynD
ATPsyndelta
ATPsynE
ATPsynF
ATPsyngamma
ATPsynO
Atu
Atx2
Atxn7
aub
aux
awd
Axn
Axs
Axud1
B-H1
B52
bab1
bab2
babo
baf
Baldspot
bam
bap
Bap170
Bap55
Bap60
bark
baz
bbc
bbg
BBS4
bbx
bc10
bcd
bchs
BCL7-like
bcn92
Bdbt
bdg
be
BEAF-32
beg
bel
Bem46
Best1
Best2
Best4
Bet1
Bet3
beta-Man
beta-PheRS
beta4GalNAcTA
beta4GalT7
betaCOP
betaGlu
betaTub56D
betaTub60D
Bgb
bgcn
bgm
BHD
bi
BI-1
BicD
bif
Bin1
bip1
bip2
Bka
blanks
Blos1
blot
blow
blw
bnl
BOD1
boi
bol
bond
bor
bora
borr
botv
Br140
brat
Brca2
Brd8
Bre1
brk
bru2
brv1
BRWD3
bs
Bsg
Bsg25D
bsk
BtbVII
BthD
Btk29A
btsz
Bub1
Bub3
BubR1
Buffy
BuGZ
bun
bwa
Bx
bys
c11.1
c12.1
C1GalTA
C3G
ca
Ca-beta
CaBP1
cact
Cad87A
CadN
Cadps
Caf1-180
CAH15
CAH5
CAHbeta
CalpA
Calr
Cals
Calx
Cam
CaMKI
CaMKII
cana
CanA-14F
CanB
CanB2
Cand1
CAP
Cap-H2
Caper
Capr
caps
capu
CASK
cass
Cat
cathD
Catsup
caup
cav
Cbl
Cbp80
cbs
cbt
CCDC53
Ccdc58
CCHa1
Ccm3
Ccp84Aa
CCT1
CCT2
CCT3
CCT4
CCT5
CCT6
CCT7
CCT8
CD98hc
Cda5
cdc14
Cdc27
Cdc2rk
Cdc37
CDC50
Cdc7
Cdep
cdi
Cdk2
CDK2AP1
Cdk4
Cdk9
cdm
CenG1A
Cenp-C
Cep135
Cep97
Cerk
cert
Cfp1
cg
CG10011
CG10014
CG10019
CG10038
CG10051
CG10068
CG10077
CG10103
CG10126
CG10137
CG10139
CG10147
CG10151
CG10171
CG10177
CG10183
CG10184
CG10185
CG10188
CG10189
CG10194
CG10211
CG10214
CG10222
CG10232
CG1024
CG10254
CG10264
CG10265
CG10268
CG10283
CG10286
CG10324
CG10332
CG10333
CG10336
CG10338
CG10340
CG10344
CG10348
CG10353
CG10357
CG10366
CG10413
CG10417
CG10418
CG10428
CG10433
CG10435
CG10444
CG10445
CG10462
CG10463
CG10465
CG10466
CG10467
CG10470
CG10477
CG10479
CG10481
CG10492
CG10494
CG10495
CG10508
CG10512
CG10527
CG10543
CG10550
CG10561
CG10565
CG10576
CG10600
CG10602
CG10616
CG10631
CG10651
CG10660
CG10669
CG10700
CG10737
CG10738
CG1074
CG10747
CG10778
CG10795
CG10802
CG10804
CG10809
CG10853
CG10863
CG10866
CG10874
CG10889
CG10898
CG1090
CG10903
CG10904
CG10907
CG10914
CG10915
CG10916
CG10918
CG1092
CG10939
CG10947
CG10948
CG10949
CG10953
CG10959
CG10960
CG10962
CG10973
CG11007
CG1103
CG11030
CG11034
CG11035
CG11044
CG1105
CG11050
CG11052
CG11070
CG11076
CG11077
CG11089
CG11095
CG11103
CG11122
CG11123
CG11125
CG11137
CG11149
CG1116
CG11168
CG11178
CG11180
CG11200
CG11210
CG1124
CG11247
CG11257
CG11263
CG11267
CG11279
CG1129
CG11317
CG11333
CG11342
CG11357
CG11360
CG11362
CG11367
CG11377
CG11378
CG11391
CG11396
CG11398
CG11399
CG11403
CG11414
CG11444
CG11453
CG11454
CG11474
CG11486
CG11504
CG11523
CG11537
CG11550
CG11555
CG11560
CG11562
CG11563
CG11586
CG11588
CG11596
CG11597
CG11601
CG11608
CG11617
CG11629
CG11638
CG11658
CG11674
CG11686
CG11700
CG1172
CG11722
CG11737
CG11753
CG11755
CG11777
CG11779
CG11781
CG11790
CG11791
CG11802
CG11807
CG11808
CG11811
CG11815
CG11825
CG11828
CG11837
CG11839
CG11857
CG11873
CG11882
CG11885
CG11899
CG11906
CG11920
CG11927
CG11929
CG11961
CG11964
CG11970
CG11980
CG11983
CG11986
CG12004
CG12007
CG12009
CG12010
CG12012
CG12016
CG12017
CG12025
CG12054
CG12065
CG12075
CG12081
CG12091
CG12099
CG12104
CG12107
CG12111
CG12112
CG12118
CG12121
CG12123
CG12128
CG12129
CG12134
CG12155
CG12159
CG12163
CG12164
CG12171
CG12173
CG12179
CG1218
CG12182
CG12194
CG12213
CG12219
CG12236
CG12253
CG12299
CG12301
CG1231
CG12316
CG1233
CG12333
CG12375
CG12379
CG1239
CG12391
CG12393
CG12395
CG12402
CG12512
CG12520
CG12607
CG12608
CG12617
CG1265
CG12659
CG12702
CG12713
CG12717
CG12725
CG12728
CG12730
CG12744
CG12769
CG12772
CG12784
CG12788
CG12824
CG12836
CG12851
CG12895
CG12896
CG12909
CG12935
CG12948
CG12974
CG12975
CG12986
CG12991
CG13001
CG13005
CG13014
CG13023
CG13025
CG13045
CG13056
CG1307
CG13070
CG13077
CG13088
CG1309
CG13096
CG13097
CG13108
CG13116
CG13117
CG13123
CG13148
CG13151
CG1316
CG1317
CG13170
CG13185
CG13192
CG13198
CG13216
CG13248
CG13252
CG13280
CG13284
CG13285
CG13306
CG13310
CG13312
CG13315
CG13319
CG13321
CG13323
CG13326
CG13366
CG13392
CG13408
CG13430
CG13445
CG13454
CG13465
CG13484
CG13501
CG13531
CG1354
CG13551
CG13577
CG1358
CG13585
CG1360
CG13601
CG13603
CG13604
CG13605
CG13609
CG13623
CG13625
CG13658
CG13663
CG13667
CG13689
CG13698
CG13699
CG13707
CG1371
CG13720
CG13737
CG13741
CG13742
CG13743
CG13751
CG13766
CG13775
CG13784
CG13786
CG13810
CG13813
CG13827
CG13868
CG13876
CG13891
CG13893
CG13896
CG13907
CG13912
CG13917
CG13937
CG13949
CG13970
CG13982
CG14042
CG14072
CG14074
CG14082
CG14100
CG14102
CG14104
CG14117
CG14130
CG14135
CG1416
CG14184
CG14186
CG14194
CG14200
CG14207
CG14210
CG14212
CG14220
CG14223
CG14252
CG14253
CG14270
CG14273
CG14274
CG14275
CG14286
CG14302
CG14304
CG14312
CG14314
CG14322
CG14324
CG14327
CG14341
CG14401
CG14407
CG14408
CG14411
CG14414
CG14416
CG14435
CG14441
CG14442
CG14459
CG14478
CG14483
CG14502
CG14506
CG14512
CG14544
CG14545
CG14561
CG14609
CG14621
CG14635
CG14641
CG14646
CG14650
CG14657
CG14659
CG14667
CG1468
CG14683
CG14696
CG14710
CG14712
CG14715
CG14721
CG14762
CG14764
CG14795
CG14805
CG14806
CG14851
CG14852
CG14857
CG1486
CG14860
CG14864
CG14877
CG14879
CG14883
CG14903
CG14905
CG14906
CG14907
CG1492
CG14931
CG14964
CG14965
CG14966
CG14969
CG14971
CG14982
CG14985
CG14990
CG14995
CG14997
CG15019
CG15021
CG15024
CG15025
CG15027
CG15073
CG15084
CG15093
CG15096
CG15097
CG15099
CG15107
CG15111
CG15117
CG1513
CG15141
CG15160
CG15168
CG15269
CG15279
CG15282
CG1529
CG15317
CG1532
CG15356
CG15386
CG15387
CG15390
CG15403
CG1542
CG15432
CG15436
CG15439
CG1544
CG15440
CG15445
CG15468
CG15473
CG15482
CG15517
CG15529
CG15531
CG15536
CG15545
CG15550
CG15554
CG15561
CG15563
CG15601
CG15611
CG15615
CG15649
CG15653
CG15695
CG15715
CG15717
CG1572
CG15742
CG15743
CG15744
CG15747
CG15765
CG15773
CG15784
CG15814
CG15824
CG15879
CG15890
CG15916
CG15930
CG1598
CG1603
CG1607
CG1622
CG1628
CG1636
CG1637
CG1640
CG1646
CG1647
CG1648
CG1662
CG1663
CG16704
CG1671
CG16711
CG16717
CG16721
CG16734
CG1674
CG16753
CG16758
CG1677
CG16781
CG16787
CG16791
CG16812
CG16868
CG16890
CG16894
CG16898
CG16903
CG16952
CG16964
CG16986
CG16989
CG17002
CG17010
CG17019
CG1703
CG17047
CG17065
CG17068
CG17078
CG17104
CG17105
CG17107
CG17108
CG17110
CG17119
CG17124
CG17127
CG17129
CG17141
CG17145
CG17162
CG17163
CG17180
CG17186
CG17202
CG17219
CG17224
CG17230
CG17233
CG17249
CG17265
CG17266
CG17292
CG17294
CG17333
CG17337
CG17343
CG17375
CG17486
CG1750
CG17508
CG17514
CG17528
CG17544
CG17556
CG17568
CG17574
CG17597
CG17612
CG17648
CG17650
CG17652
CG17734
CG17746
CG17751
CG17752
CG17754
CG17760
CG17765
CG17768
CG17776
CG17834
CG17841
CG1785
CG17855
CG1789
CG17931
CG17977
CG17985
CG18011
CG18081
CG18095
CG1814
CG1815
CG18178
CG18190
CG18213
CG1824
CG18259
CG18278
CG18324
CG18343
CG1840
CG18418
CG18480
CG18508
CG18528
CG18542
CG18549
CG18596
CG18600
CG18605
CG18622
CG18659
CG18661
CG18731
CG18747
CG18749
CG18809
CG18815
CG1882
CG18858
CG18870
CG1888
CG1890
CG1902
CG1910
CG1927
CG1943
CG1951
CG1998
CG2003
CG2006
CG2016
CG2017
CG2023
CG2034
CG2059
CG2061
CG2064
CG2065
CG2076
CG2091
CG2116
CG2124
CG2126
CG2147
CG2162
CG2182
CG2186
CG2199
CG2200
CG2201
CG2202
CG2224
CG2225
CG2277
CG2310
CG2493
CG2519
CG2608
CG2614
CG2617
CG2641
CG2656
CG2685
CG2698
CG2765
CG2767
CG2794
CG2811
CG2818
CG2846
CG2852
CG2862
CG2865
CG2875
CG2901
CG2909
CG2911
CG2915
CG2918
CG2924
CG2926
CG2931
CG2938
CG2990
CG2991
CG30001
CG30010
CG30015
CG30020
CG30022
CG30026
CG30059
CG30065
CG30069
CG30076
CG3008
CG30089
CG3009
CG30094
CG30095
CG30096
CG30103
CG30105
CG30108
CG30109
CG30116
CG30120
CG30122
CG30157
CG30159
CG30161
CG30278
CG30283
CG30286
CG30291
CG30323
CG30343
CG30349
CG3036
CG30373
CG30377
CG30379
CG3038
CG30382
CG30383
CG30389
CG30392
CG30394
CG3040
CG30423
CG30428
CG30456
CG30457
CG30460
CG30466
CG30467
CG3085
CG3097
CG31021
CG31036
CG31038
CG3104
CG31064
CG3107
CG31075
CG31098
CG31109
CG31122
CG31126
CG31145
CG31195
CG31213
CG31220
CG31224
CG31229
CG31249
CG31251
CG31262
CG31278
CG31279
CG31301
CG31324
CG31342
CG31344
CG31368
CG31370
CG31388
CG31436
CG31441
CG31446
CG31457
CG31460
CG3149
CG31493
CG31495
CG31510
CG31523
CG31559
CG31601
CG31612
CG31626
CG3163
CG31637
CG3164
CG31648
CG3165
CG31668
CG31674
CG31677
CG31678
CG3168
CG31688
CG31689
CG31694
CG31698
CG31710
CG31715
CG31717
CG31743
CG31751
CG31759
CG31776
CG31793
CG31800
CG31804
CG31809
CG31810
CG31812
CG31813
CG31816
CG31869
CG31875
CG31886
CG31898
CG31908
CG31909
CG31915
CG31917
CG31922
CG31928
CG31957
CG31960
CG3198
CG3199
CG31997
CG31998
CG31999
CG32017
CG32037
CG32066
CG32071
CG32091
CG32095
CG32099
CG32104
CG32107
CG32112
CG32115
CG32137
CG32170
CG32187
CG32195
CG32196
CG32204
CG32221
CG3224
CG32243
CG32249
CG3225
CG32262
CG32263
CG32264
CG32276
CG32295
CG32301
CG32344
CG32365
CG32369
CG32373
CG32409
CG32428
CG32440
CG32454
CG32457
CG32473
CG32500
CG3251
CG32512
CG3253
CG32554
CG32573
CG32576
CG32579
CG32590
CG3262
CG32647
CG32687
CG32695
CG32700
CG32706
CG32708
CG32736
CG32756
CG32758
CG32767
CG3277
CG32772
CG32783
CG32797
CG3281
CG32812
CG32850
CG32856
CG3294
CG3295
CG32982
CG3301
CG33017
CG33054
CG33062
CG3308
CG33080
CG3309
CG33090
CG33093
CG33095
CG33099
CG33111
CG33116
CG33129
CG33144
CG33155
CG33156
CG33169
CG33199
CG33217
CG33225
CG33228
CG33260
CG33281
CG33290
CG33299
CG33303
CG33307
CG3335
CG3337
CG33453
CG33465
CG33474
CG3348
CG33483
CG33494
CG33506
CG33509
CG3356
CG3358
CG33626
CG33632
CG33668
CG33671
CG3368
CG33695
CG3376
CG33774
CG33775
CG33777
CG33783
CG3386
CG33926
CG33941
CG33958
CG33970
CG33977
CG33981
CG34001
CG34015
CG34038
CG34039
CG34054
CG3407
CG3408
CG34116
CG34132
CG34133
CG34136
CG34140
CG34148
CG34149
CG34159
CG34164
CG34172
CG34174
CG34183
CG34195
CG3420
CG34200
CG34205
CG34213
CG34229
CG34232
CG34244
CG34250
CG34253
CG34260
CG34261
CG34265
CG34280
CG34292
CG34299
CG3434
CG34342
CG34345
CG34347
CG34348
CG34355
CG3436
CG34370
CG34376
CG34383
CG34401
CG34404
CG34435
CG34457
CG34458
CG34462
CG3457
CG3505
CG3520
CG3529
CG3530
CG3542
CG3552
CG3556
CG3558
CG3566
CG3603
CG3618
CG3626
CG3631
CG3632
CG3634
CG3635
CG3638
CG3645
CG3651
CG3652
CG3663
CG3678
CG3702
CG3703
CG3726
CG3732
CG3735
CG3740
CG3744
CG3748
CG3756
CG3760
CG3764
CG3776
CG3777
CG3781
CG3792
CG3808
CG3817
CG3847
CG3860
CG3862
CG3894
CG3902
CG3907
CG3918
CG3939
CG3961
CG3995
CG40045
CG40178
CG40191
CG4022
CG40228
CG4036
CG4038
CG4042
CG4074
CG4080
CG4098
CG4101
CG4119
CG41242
CG41378
CG4174
CG4210
CG42231
CG42232
CG42238
CG42245
CG42258
CG42260
CG42268
CG42271
CG4230
CG42306
CG42324
CG42329
CG42336
CG42353
CG42354
CG42359
CG42360
CG4238
CG4239
CG42390
CG42394
CG42402
CG42458
CG42488
CG42495
CG42497
CG42500
CG42514
CG42516
CG42518
CG42526
CG42542
CG42553
CG42568
CG42613
CG42637
CG42638
CG4266
CG42662
CG42663
CG42668
CG42673
CG42674
CG42675
CG42680
CG42684
CG4269
CG42699
CG42700
CG42709
CG42711
CG42714
CG42724
CG42741
CG42749
CG42784
CG42788
CG42795
CG42797
CG42806
CG4281
CG42813
CG42833
CG42837
CG4291
CG4293
CG4294
CG4297
CG43066
CG43071
CG43072
CG43102
CG43121
CG4313
CG43149
CG43163
CG43175
CG4318
CG43181
CG43206
CG43218
CG43229
CG43235
CG43245
CG43313
CG43316
CG43322
CG43332
CG43333
CG43338
CG43341
CG43342
CG43355
CG43367
CG43402
CG43448
CG4360
CG4364
CG43658
CG4367
CG43678
CG43693
CG43703
CG43707
CG43736
CG43737
CG43739
CG43778
CG43779
CG43780
CG43844
CG43886
CG4390
CG43924
CG43954
CG43968
CG43980
CG4407
CG44098
CG4424
CG44245
CG44286
CG4438
CG44439
CG4452
CG44532
CG4459
CG4462
CG4476
CG44774
CG4502
CG45049
CG45050
CG45060
CG45065
CG45069
CG45072
CG45075
CG45080
CG45085
CG45086
CG45087
CG45089
CG45092
CG45099
CG45100
CG4511
CG4538
CG45413
CG45428
CG4552
CG4553
CG4554
CG4557
CG4558
CG4565
CG4587
CG4592
CG4593
CG4598
CG4603
CG4607
CG4610
CG4615
CG4622
CG46280
CG4629
CG46301
CG46306
CG46309
CG46311
CG46312
CG46319
CG46339
CG46385
CG46387
CG4645
CG4662
CG4702
CG4733
CG4751
CG4788
CG4806
CG4813
CG4820
CG4839
CG4853
CG4860
CG4880
CG4882
CG4887
CG4896
CG4927
CG4935
CG4942
CG4949
CG4957
CG4968
CG4970
CG4972
CG4982
CG5004
CG5009
CG5013
CG5021
CG5023
CG5033
CG5045
CG5056
CG5065
CG5068
CG5087
CG5098
CG5114
CG5131
CG5144
CG5149
CG5151
CG5157
CG5174
CG5180
CG5196
CG5199
CG5213
CG5220
CG5235
CG5270
CG5273
CG5274
CG5276
CG5290
CG5292
CG5316
CG5323
CG5339
CG5346
CG5355
CG5359
CG5377
CG5380
CG5381
CG5382
CG5399
CG5418
CG5445
CG5447
CG5455
CG5478
CG5500
CG5504
CG5510
CG5521
CG5522
CG5532
CG5535
CG5550
CG5555
CG5568
CG5569
CG5577
CG5589
CG5590
CG5626
CG5646
CG5664
CG5674
CG5676
CG5694
CG5707
CG5708
CG5721
CG5726
CG5728
CG5734
CG5745
CG5758
CG5789
CG5790
CG5791
CG5793
CG5800
CG5805
CG5808
CG5815
CG5823
CG5828
CG5835
CG5853
CG5854
CG5861
CG5877
CG5880
CG5885
CG5895
CG5903
CG5913
CG5946
CG5955
CG5966
CG5973
CG5989
CG6005
CG6006
CG6023
CG6026
CG6040
CG6051
CG6067
CG6071
CG6073
CG6084
CG6094
CG6115
CG6126
CG6142
CG6144
CG6145
CG6163
CG6171
CG6204
CG6225
CG6227
CG6230
CG6236
CG6244
CG6254
CG6271
CG6276
CG6277
CG6280
CG6287
CG6293
CG6294
CG6300
CG6310
CG6324
CG6325
CG6330
CG6340
CG6345
CG6356
CG6379
CG6405
CG6420
CG6421
CG6425
CG6426
CG6428
CG6431
CG6441
CG6443
CG6465
CG6479
CG6481
CG6512
CG6602
CG6607
CG6617
CG6621
CG6650
CG6659
CG6664
CG6665
CG6678
CG6683
CG6685
CG6693
CG6695
CG6700
CG6701
CG6724
CG6729
CG6766
CG6767
CG6791
CG6805
CG6808
CG6833
CG6836
CG6841
CG6843
CG6845
CG6847
CG6878
CG6885
CG6888
CG6907
CG6908
CG6923
CG6928
CG6933
CG6961
CG6966
[truncated: 3,050 more rows]
